# Supplementary material for: Application of power-law committee machine to combine five machine learning algorithms for enhanced oil recovery screening
Source: Sci Rep. 2024 Apr 22;14:9200. doi: 10.1038/s41598-024-59387-8 (PMC11035606; doi:10.1038/s41598-024-59387-8)
Supplement: Supplementary file 1 — Supplementary Information. [file 41598_2024_59387_MOESM1_ESM.xlsx]

## Sheet: Sheet1
Formation	Porosity	Perm. (mD)	Depth (ft)	Gravity (API)	Viscosity (cp)	Temp (F)	Prev. Prod	EOR Type
13	36	2400	1400	13	1900	95	15	24
13	32	1000	4500	12	12000	150	15	24
13	32	2500	1650	13	10000	98	15	24
13	34	1000	1000	10	20000	90	15	24
13	36	2000	1000	14	2000	105	15	24
13	30	2500	1500	13	200000	85	15	24
22	40	1500	350	14	1500	95	35	24
22	40	1000	200	13	1500	82	35	24
13	36	2000	600	12	1800	100	35	24
13	34	4000	950	13	800	85	15	24
13	28	2500	900	13	2235	90	15	24
13	25	2500	800	11.6	5000	90	15	24
13	31	3000	1080	13	3000	100	15	24
22	32	3000	1400	14	2700	95	15	24
13	25	900	1300	13	2700	95	35	24
13	33	10000	1800	18	275	130	15	24
13	35	1000	1000	12	2000	100	15	24
13	34.5	2000	2300	12	1000	130	35	24
13	32.5	2260	2100	11	3000	125	35	24
22	36.8	3000	1000	14	1600	95	35	24
22	36.8	3000	1000	14	1600	95	15	24
13	22	3000	100	14	4300	100	35	24
13	31	2000	600	13	5000	78	15	24
13	33	4000	1200	13	8000	90	35	24
13	31	2500	900	13	7000	84	15	24
13	31	2000	800	13	8000	90	35	24
13	32	1675	1200	12	2000	100	35	24
13	34	3700	1500	11.5	9000	65	35	24
13	30	2000	1500	13	5000	10	1	24
13	32	1500	1200	13	30	200	35	24
13	32	1500	1000	13	1500	100	35	24
13	30	4500	1300	13	4000	90	15	24
13	30	3000	1100	11.4	9500	130	15	24
13	30	3500	1500	12	4000	105	15	24
13	36	5000	600	13	6000	110	35	24
13	27	2200	700	11.9	74000	80	15	24
13	30	3000	800	12	10000	95	15	24
13	30	3500	800	12	10000	95	35	24
13	30	2500	900	11.5	10000	95	35	24
13	30	3500	900	11.5	10000	95	15	24
13	30	300	1100	12.7	3500	104	35	24
13	26	4000	810	13	10000	90	35	24
13	28	3000	1800	12	7500	100	15	24
13	30	3000	1300	14	4000	85	15	24
13	30	2000	1000	13	8000	80	15	24
13	37	2500	400	18.4	1200	75	15	24
13	33	2900	1200	12	5500	100	35	24
13	33	1800	1200	13	4000	100	35	24
13	36	2900	1200	12	5500	100	15	24
13	31.35	2755	1140	12.6	5225	105	35	24
13	36	2900	600	12	5500	100	2	24
13	33	3100	1400	14	2000	90	15	24
13	34	2800	960	14	2000	90	15	24
13	35.7	2940	912	13.3	2100	85.5	15	24
13	34	3389	775	14	2000	90	15	24
13	34	3000	850	14	2000	90	15	24
13	34	3000	800	14	2000	90	35	24
13	32	3000	1000	14	2000	90	15	24
13	36	3900	1400	14	900	120	35	24
13	32	1100	1300	14	1500	150	35	24
13	32	2000	1800	12	7000	90	35	24
13	33	2400	1600	13	6000	100	35	24
13	35	1000	1200	13	1000	90	15	24
13	29	1000	2500	12	2300	100	15	24
13	33	2300	1700	13	6000	100	35	24
13	33	2400	1500	13	5700	100	35	24
13	30	2500	1500	12	11000	95	35	24
13	38	2000	1250	13	450	95	35	24
13	30	2800	1000	14	2000	90	15	24
13	33	3250	1500	14	1525	95	15	24
13	38	2500	800	13.6	450	130	15	24
13	30	1000	2000	13	1800	80	35	24
13	33	1100	650	14	2200	100	35	24
13	30	3000	1200	14	1900	75	35	24
13	30	3000	1800	14	1900	75	35	24
13	35	6000	530	11	3500	70	15	24
13	31	4000	1000	13	4060	90	15	24
13	26	1265	13000	41	1	128	5	14
13	25	930	12900	50	0.4	110	5	14
13	27	930	12900	41	1	110	5	14
13	26	1265	5300	41	1	128	36	14
13	25	930	9000	38	1.4	110	36	14
13	27	930	11000	38	1.5	110	15	14
13	25	930	12000	42	1.2	110	15	14
13	27	930	8600	45	0.7	110	15	14
13	30	1500	2500	13	300	125	36	24
13	31	1000	2300	13	300	125	36	24
13	35	1500	1100	11.8	2921	100	15	24
13	34.5	3700	1100	11.4	10000	110	35	24
13	31	1146	700	11.4	10000	100	15	24
13	24	1500	1000	11.3	100	220	35	24
13	24	1500	1000	11.3	500	170	15	24
13	32	5500	1900	11	1200	135	0	10
13	23	618	2591.86	33	3.25	86	15	18
13	23.5	230	1700	38	2	130	15	18
13	21	103	2500	28	8	124	36	18
13	24	67	2100	30	4.5	116	36	18
13	27	80	1950	26	6	137	36	18
13	25	120	1900	27	5	160	36	18
3	20	10	8450	30	2.1	215	15	4
3	7	5	5900	28	2.7	115	20	8
3	10	7	5200	33	1.2	105	36	8
3	14	5	4700	32	2.4	103	36	8
21	18	2	5400	42	0.38	105	17	8
21	22	5	5300	44	0.42	106	5	8
3	10	5	4200	34	1.46	91	36	8
21	21	4	5200	43	0.6	104	5	8
5	10.8	2.2	4900	31	1.4	105	36	8
5	12	5	4950	31	1.4	105	36	8
5	10	4	4950	31	1.4	105	36	8
3	12	8	5200	33	1.24	105	36	8
3	6	2	6700	35	1	105	36	8
5	9	5	5100	32	1.3	110	36	8
3	15	8	4852	35	1	98	36	8
3	12	123	5300	35	1.07	104	36	8
3	12	123	5300	35	1.07	104	15	8
13	9.9	31	5000	35	1.3	178	36	8
18	10.3	4.2	5400	35	1.4	181	36	8
13	7	10	7000	35	1.6	195	36	8
13	10	20	6000	35	1.16	163	36	8
3	10	1.5	5100	32	2.01	105	36	8
13	21.8	23.7	4500	40.5	1.1	97	27	8
3	11.6	32	4200	38	1.5	102	36	8
13	12	10	6000	35	1.7	160	36	8
13	23	64	2680	40	1.4	83	27	8
6	10.8	4.9	4200	37	1	95	25	8
21	22	3.5	5500	40	0.5	101	36	8
3	9	20	4300	29	6	97	36	8
3	12.5	6.3	4900	32	1.3	110	36	8
3	8.6	1.9	4500	33	1	106	36	8
3	10.5	4.01	5500	32	1.38	104	15	8
3	10	4	5500	32	1.38	104	36	8
3	10	4	4000	34	2	86	36	8
3	10	2	5300	33	2	108	36	8
13	16	70	6200	30	3.3	115	36	8
2	12.8	55	5700	44	0.39	154	36	8
3	9.8	3.1	5400	30	2.57	101	36	8
11	14	5	5600	41	0.5	125	15	8
20	16	30	6100	36	1.3	147	36	8
11	20	12	6300	39.2	0.95	125	36	8
3	10.3	3.3	5000	32	1.6	107	36	8
3	13	6.2	5100	33	0.97	110	36	8
13	23	64	2680	40	0.77	83	15	8
13	22	4	8000	40	0.6	123	36	8
13	13	44	9400	38	1.2	148	36	3
3	11	4	4550	34	2.1	98	36	3
3	11	4	4900	34	2.1	98	36	3
11	3.93	19.4	6700	41	0.35	130	16	3
3	11.7	11	4500	38	1	101	15	3
3	12.285	10.45	4275	39.9	0.95	95.95	15	3
13	23	33	10640	39	0.4	248	36	3
13	26	50	10500	39	0.34	250	36	3
13	25	20	10365	38	0.5	245	15	3
3	16.9	5.6	3100	37	2.1	100	36	3
3	15.1	6.1	3400	37	2.6	105	36	3
7	13.5	9	8000	40	0.44	122	16	3
3	11.5	3.5	6500	40	0.44	130	16	3
12	10.5	150	6800	43.5	3	140	36	3
13	18.1	48	6500	44	1.56	142	15	3
3	9	4	4700	32	2.3	104	36	3
13	26	770	10400	37	0.5	205	15	3
3	11	6	4950	33	1.4	105	36	3
3	12	22	4550	38	1	101	36	3
13	24	245	9950	38	35	190	15	3
11	9.2	100	9800	43.5	0.54	151	36	3
3	8.4	1.5	5200	32	1.46	107	36	3
13	24	500	6000	24	2	160	40	15
13	22	400	8800	27	0.9	210	36	15
13	26	1500	9500	40	0.6	165	15	15
13	26	1000	11000	38	0.7	165	15	15
11	12.6	11	9900	48	0.15	260	15	15
13	9.3	3	12450	46	0.12	282	15	15
13	11.8	70	12500	41	0.3	240	15	15
13	19	4.6	13650	45	0.126	274	15	15
13	20	8.6	13200	44	0.126	267	15	15
11	10	0.1	9000	40	0.25	241	15	15
13	24	500	6000	24	2	160	36	5
13	10.4	10	6300	42.5	1	136	15	22
13	12	14	8200	36	0.96	179	15	22
13	21.4	471	4100	15.1	75	150	36	22
13	23.3	525	4200	15.5	75	150	15	22
13	21	471	4010	15	75	150	15	22
13	21	471	4050	15	75	150	15	22
13	19.9	86	1975	40	1.73	100	15	22
13	16.5	173	7150	20.2	16.6	150	15	22
13	23	200	9300	24	19	185	15	22
13	18	18	9600	28	21	190	15	22
13	12	200	2300	33	15	90	36	19
13	15.7	215	7950	20	20	124	15	22
3	22	12	15900	54	0.04	293	15	15
13	16	37	2600	35	1.4	83	36	9
11	11.5	140	6400	44	1.61	131	36	9
13	37	4500	8200	37	2	180	36	9
13	35.15	4725	7790	38.85	1.9	171	36	9
13	30	750	5800	38	2.4	165	36	9
13	29	500	8000	36	0.5	190	15	9
13	24	252	9800	38	35	192	15	9
13	26	162	11400	38.5	0.3	192	15	9
13	31	800	2000	15	3000	100	15	24
13	22.8	481	1225	14	1000	81	15	24
13	32	2500	1200	14	1500	100	15	24
13	18	63	325	33	10	65	15	24
22	35	2000	2500	17	350	105	15	24
13	33	2200	900	13	15000	90	19	24
13	33	2500	1500	12	4000	100	35	24
13	30	2250	1700	13	5000	100	35	24
13	30	1300	1300	11	5000	100	35	24
11	13	56	1000	13	4500	95	35	24
22	35	2000	1600	12	6500	230	35	24
22	36	3000	1600	14	3000	220	35	24
22	36	3000	1600	14	5500	90	35	24
22	33	5000	950	12	1500	280	28	24
13	28	3000	1500	12	3000	115	35	24
13	12	3500	1500	15	1000	125	35	24
13	13	4000	1500	13	1800	130	35	24
22	30	3400	1000	13	1500	220	28	24
13	31	3000	900	13.5	8000	90	28	10
12	35	100	4500	27	3	145	36	8
13	13	500	5140	42	1.14	133	36	8
13	13	500	5075	42	1.14	133	36	8
13	13	500	5000	42	1.14	133	36	8
13	26	1265	2900	18	70.3	110	15	8
13	25	930	2900	18	70	110	15	8
13	27	930	2900	18	70	110	15	8
11	5	1130	7500	34	1.4	169	15	15
3	11.5	92	6981	40	0.419	190	36	15
13	18	200	5500	41	0.84	131	36	15
13	16.6	137	9850	57	0.097	210	36	15
3	8	900	9541	43.2	0.33	204	15	15
3	12.7	2020	9469	43.6	0.37	198	15	15
3	10.5	1060	9415	40.9	0.42	199	36	15
3	9	540	9333	41.1	0.14	198	15	15
3	11.8	3100	9332	43.4	0.32	190	15	15
3	10.3	2400	9531	45.4	0.36	200	15	15
3	9.8	1970	9421	41.3	0.42	196	15	15
3	10.5	1375	6500	38	0.4	167	15	15
3	7.3	642	4330	40	0.69	188	15	15
3	8.6	850	4040	38	0.547	190	15	15
3	4.25	174	5249	32.8	1.34	136	15	15
3	8	400	9200	41	0.4	234	36	15
11	8	240	6000	39	0.83	180	36	15
11	8.5	54	5932	39	0.439	175	15	15
11	12	300	6085	37	0.542	180	15	15
11	16.8	500	6151	39	0.485	185	15	15
11	8	300	6210	39	0.596	187	15	15
11	9.4	200	6380	43	0.29	195	15	15
3	10.1	100	6310	40	0.426	195	15	15
11	10	200	6053	42	0.28	180	15	15
3	6	150	6300	41	0.39	195	36	15
11	9.1	50	6500	39	0.4	195	36	15
3	8	50	5500	39	0.47	184	6	15
3	6	40	6200	40	0.3	183	15	15
11	9	500	9500	34	0.53	221	36	15
13	25	112	3400	32	4	120	36	20
13	25	1560	2950	14	170	90	15	10
13	17	85	4500	23	10	132	36	22
13	33	5000	1924	11.5	32000	68	15	24
13	32.5	5000	1476	13	13000	66	15	24
13	31	4800	2430	12	2000	80	15	24
13	30	4000	2310	11	3800	84	15	24
3	12	5000	5000	39	0.85	139	15	15
13	13.4	282	5000	41	0.65	147	36	15
3	12.7	660	8000	40	0.5	208	36	15
11	7	50	10091	42	0.38	216	15	15
13	10	12	8200	46	0.25	173	5	15
11	9	43	8850	41.6	0.38	206	36	15
11	9.2	41	9150	42.1	42	206	36	15
3	14	300	8500	39	0.3	198	36	8
13	26	180	1572	31.5	31	86	15	19
13	30	5000	3938	19	9200	131	15	24
15	30	4500	3132	19	40000	129	15	24
17	25	2200	5740	19	2000	150	15	24
13	32	3000	1936	25	16000	90	15	24
13	34	7134	1627	22	137000	66	15	24
13	25.6	1601	3345	13	18900	129	1	24
13	28	1500	5051	20	25900	134	15	24
13	27.5	1683	4592	13	11000	122	15	24
13	32	512	3440	14	14000	104	15	24
13	32	3170	820	24	2000	66	15	24
13	32	2290	754	24	2240	66	15	24
13	31	1730	1180	24	4000	65	15	24
13	30	3000	1312	24	7200	66	15	24
13	32	2000	1146	24	54000	66	15	24
13	31	3100	1016	23	80000	66	15	24
13	26	580	3212	33	10.2	108	36	22
13	25	871	3376	34	9	115	36	22
13	2	622	3215	33	10	108	36	22
13	20	173	4568	33	7	162	36	22
13	25	180	1311	31.5	32	87	36	22
13	28.5	908	4626	30	17.4	133	36	22
13	32	875	3911	15.5	46.3	154	36	22
13	33	901	3921	14	80	149	36	22
13	32	875	3911	15.5	46.3	158	36	22
13	31	412	3238	21	19	127	36	22
13	31	538	3346	21	22	123	36	22
13	33	490	3215	33	6	134	36	22
13	32	564	3376	33.5	5	127	36	22
13	31	523	3911	15.5	143	110	36	22
13	30	463	3921	13.6	178	114	36	22
13	28	350	4560	32.08	4	132	36	22
13	24	320	2065	29	12	98	15	22
13	18	172	1575	31.5	5	145	15	19
13	34	840	3464	12	212	102	15	24
13	32	730	3149	20	86	106	15	24
13	28	1200	2100	12.8	2965	108	15	24
13	28	1200	2100	12.8	2965	108	35	24
13	30	2000	1950	27	40	86	15	22
13	31	1000	2100	25	120	102	15	24
13	25	1150	2790	27	120	95	15	24
13	25	1300	2790	27	120	95	15	24
13	25	1200	2130	27	120	95	36	24
13	30	1000	2460	25	120	96	15	24
13	28	800	2100	25	120	96	36	24
13	28	1000	3600	33	4	133	36	22
13	19	1500	9400	35	1.3	195	36	22
13	30	6000	2300	24.5	175	95	36	10
13	30	6000	2560	24.5	175	95	36	10
13	30	6000	2500	24.5	175	95	36	10
13	28	5000	2650	25	175	100	36	24
13	28	5500	2800	24.5	175	100	9	24
13	30	5000	2600	24.5	175	100	37	24
13	33	5000	4000	25.7	10	185	15	22
22	28	15000	3440	15.6	150	158	15	4
22	30	15000	3440	13.5	550	158	15	4
13	31	650	3450	15.6	360	132	15	4
13	29	340	3450	17	320	140	15	4
13	33	580	3120	15.6	380	128	15	4
22	34	1550	625	22	157	101	15	24
22	34	1000	340	22	400	100	15	24
11	23.9	226	8849	39.2	0.46	226	36	15
13	32	175	3000	19	16	120	15	9
13	30	150	2600	17	32	120	15	9
13	31	300	4200	25	6	130	36	9
13	30	36	2400	29	5	120	15	9
13	25	250	2300	14	3500	108	15	24
13	31	95	1400	17	175	110	15	24
13	30	500	1100	11	5500	104	15	24
13	33	340	1100	15	140	110	15	24
13	31	205	1200	19	32	105	15	24
13	30	430	1500	17	160	105	15	24
13	28	275	1100	14	220	98	15	24
13	25	19	2000	20	150	105	15	24
13	28	250	1500	16	550	102	15	24
13	28	250	1700	16	550	102	15	24
13	28	250	1200	21	160	98	15	24
13	28	250	2100	19	185	105	15	24
22	28	350	700	14	1100	100	15	24
11	18	58	4265	13	592	129	15	9
11	15	200	8000	32	2	200	15	15
22	31.9	6600	2650	9.3	376	131	15	24
22	28.6	5000	3050	9.2	351	136	15	24
22	30.7	5800	2850	10	370	135	15	24
22	30.6	4500	3150	9.8	560	140	15	24
13	35	10000	2000	8.5	55000	125	15	24
13	31	2500	3260	13.5	138	130	15	24
13	30	5000	3600	9	1952	132	15	24
13	31.5	4750	3780	8.55	1854.4	125.4	15	24
13	31	8000	3350	10	727	139	15	24
13	23	1500	3400	14	185	135	15	24
13	34	4000	2690	12	600	128	15	24
13	31	1250	2537	15	93	119	36	24
13	35	1750	2300	11.4	3500	117	15	24
13	34	1600	2850	15.2	250	125	15	24
13	35	4000	2300	11.4	3500	117	15	24
13	34	3500	2850	15.2	2500	122	15	24
13	35	4000	2300	11.8	7000	115	15	24
13	35	6000	2300	11.4	3500	118	15	24
13	33	5000	2850	15	580	126	15	24
13	35	4500	2300	11	20000	125	15	24
21	60	5	1800	30	50	110	36	24
13	30.4	2375	1732.5	13.65	9500	102.9	15	24
13	34	1000	1000	10	28000	84	15	24
13	36	3000	1000	14	2000	105	15	24
22	40	3000	200	13	4000	82	15	24
13	36	2000	600	12	51000	83	15	24
13	30	4000	1500	12	10000	110	15	24
13	32	4000	1500	13	5000	100	15	24
13	31.5	4725	1235	13.65	4200	94.5	15	24
13	30	3000	1100	11	10000	130	15	24
13	30	300	1100	13	3500	104	35	24
13	65	5	1100	12.5	1000	90	15	24
13	31	6000	1000	14	6000	90	15	24
13	36.225	2100	2415	11.4	950	136.5	35	24
13	30.875	2373	1995	10.45	3150	131.25	35	24
13	30	3500	800	10	10000	90	2	24
13	28.5	2850	1235	13.3	3800	80.75	15	24
13	28.5	2100	950	13.65	7600	76	15	24
13	27	1500	1800	13	10000	90	22	24
13	30	1500	1700	13	8000	80	22	24
13	33	4000	1200	13	2800	110	3	24
21	65	1	800	14	4000	85	30	24
21	65	1	1100	14	4000	90	15	24
13	30	800	1400	14	4000	90	1	24
13	37	3500	500	19	1200	75	15	24
21	58	5	1500	13	4800	110	15	24
13	34.8	2700	1200	12	5200	100	35	24
22	30	3000	1500	12	4000	100	1	24
22	31	1300	1500	11	5000	100	15	24
22	30	2250	1500	12	5000	100	15	24
13	34	1510	1640	14	3720	100	35	24
13	32	2000	1000	13	4000	90	15	24
13	34	6700	1900	12	1200	135	1	24
13	22	100	1000	16	20	54	1	24
13	22	100	800	20	20	54	30	24
13	38	2000	1250	13	450	95	30	24
13	22	500	250	17.6	2900	55	36	24
13	28.5	2660	950	14.7	2100	94.5	15	24
13	30	2000	1800	14.8	1525	95	15	24
13	32	1500	1200	14	1400	80	15	24
22	40.3	3048	175	12.7	2200	75	1	24
22	39.2	955	300	13.9	1000	80	1	24
13	34	1500	1400	16	345	100	15	24
13	34	2000	450	11	20000	80	15	24
22	37	10000	1700	12	3000	100	15	24
13	30	1000	2000	13	3600	80	35	24
22	31	1000	2300	13	300	125	36	24
13	32	2000	2100	12	900	135	31	10
13	34	1500	1350	14	3350	100	35	10
13	32	650	400	19	660	210	15	4
3	17	15	9500	38	2	230	15	4
3	17	10	9500	33	2	215	15	4
3	17	10	9200	33	2	220	15	4
3	18	10	9000	33	2	215	15	4
3	17	10	9000	33	2	215	15	4
3	20	10	8450	31	2	215	15	4
3	20	10	8450	32	2	215	15	4
3	21	10.5	8872.5	29.45	1.9	225.75	15	4
3	17	10	8800	33	1.44	200	36	4
3	17.85	10.5	8360	34.65	1.512	210	36	4
3	17	10	8300	33	1.44	200	36	4
20	17	25	1750	39	0.6	105	26	8
20	18	30	2200	39	0.6	112	26	8
13	18	75	1900	37	0.6	105	26	8
20	17	30	1600	35	0.6	99	26	8
13	10	16	9000	30	2	200	26	8
3	14.1	4	4789	34	1.7	104	36	8
3	12.4	28	8500	42	1.2	126	36	8
3	8.5	17	9000	38	1.4	134	36	8
3	11.875	6.615	4655	33.6	1.235	104.5	36	8
3	10	3	5000	32	1.6	107	36	8
20	16	40	6200	40	1.3	145	36	8
20	16.8	38	6510	38	1.235	152.25	36	8
20	16.8	38	5890	38	1.365	152.25	36	8
20	16.8	38	5890	38	1.235	152.25	36	8
13	26	280	2228	27	2.4	84	36	8
13	15	63	7260	39	2.2	152	36	8
13	15.2	63	7300	38	2	152	36	8
13	21	50	8060	39	2	177	36	8
13	20	50	8060	39	2	177	36	8
13	21	109	8060	39	2	177	36	8
13	14	48	7940	38	1	170	36	8
13	17	50	3000	37	3	122	36	8
13	12.6	9.5	6300	33.25	1.785	152	36	8
3	9.45	4.2	4465	33.6	2.415	109.2	36	8
3	10.45	6.3	5197.5	31.35	1.47	110.25	36	8
3	12.6	23.1	4777.5	39.9	0.95	106.05	36	8
8	13.5	9	8000	40	0.4	122	26	8
3	11.5	4	6500	40	0.5	113	26	8
12	10.4	170	6700	44	0.4	139	36	8
3	11.115	11.55	4275	36.1	1.05	106.05	15	8
3	11.115	10.45	4275	36.1	1.05	95.95	15	8
12	8	100	5450	43	0.8	103	15	8
12	8	100	5450	42	0.8	103	15	8
12	5	100	5500	43	0.8	100	15	8
12	7	100	5500	41	0.8	101	15	8
12	7	100	5600	42	0.8	102	15	8
12	11	100	5500	42	0.8	101	15	8
12	9	100	5200	43	0.8	102	15	8
12	8	100	5800	42	0.8	102	36	8
12	5	100	5600	42	0.8	102	15	8
13	0.23	1035	4500	36	2.8	108	26	8
13	23	90	10750	40	0.8	250	36	8
13	23.4	65	10400	39	0.7	242	15	8
13	0.2	247	6650	36	1	180	15	8
13	0.3	2000	4000	36	1.3	165	26	8
13	26	75	10550	40	0.8	248	15	8
13	26	75	10550	40	0.8	248	26	8
13	26	90	10900	40	0.7	250	15	8
13	23	90	11000	41	0.6	250	15	8
13	25.5	60	10300	40	0.7	250	24	8
13	18	40	11550	38	0.6	244	36	8
13	12	200	11600	42	0.7	250	36	8
13	17	171	11500	45	0.8	228	36	8
13	17	273	11500	43	0.8	234	36	8
13	23	100	10300	39	0.4	260	23	8
13	20	30	10100	40	0.9	212	26	8
13	0.3	1000	3500	42	0.8	135	26	8
13	28	2300	4300	40	0.5	190	26	8
3	10	10	11100	40	0.6	232	26	8
3	9.5	3.8	3800	35.7	1.9	90.3	36	8
3	8.55	21	4515	30.45	5.7	92.15	36	8
21	21.9	3	5300	42	0.5	105	36	8
3	10.5	4	5500	32	1.4	104	15	8
3	10	4	5500	32	1.4	105	36	8
3	10	5	5700	32	1	105	15	8
21	23.7	5	5500	42	0.5	105	36	8
13	19.5	32	4900	36	1.5	105	36	8
3	15	180	3000	32	2.4	95	36	8
3	12	123	5300	35	1.1	104	36	8
3	12	123	5500	35	1.1	104	11	8
3	11.4	116.85	5225	33.25	1.155	109.2	11	8
3	11.4	129.15	5225	33.25	1.045	98.8	11	8
11	4	19	6700	39	0.7	135	26	8
11	17	75	4950	38	2.2	117	26	8
0	12	32	4100	35	1.3	95	26	8
13	10.395	32.55	4750	33.25	1.235	169.1	36	8
18	10.3	4	5400	35	1.4	181	36	8
13	7	10	7000	35	1.1	190.4	36	8
13	10	20	6000	35	1.2	163	36	8
18	10	5	6400	35	1	170	36	8
13	12.35	46.2	9870	39.9	1.26	155.4	36	8
13	14	50	9400	38	1	150	36	8
13	23	30	2680	40	0.8	82	15	8
3	7	4	5800	30	3	109	26	8
3	14	5	4800	32	2.3	102	36	8
11	13	6	6800	40	0.7	130	36	8
13	16	20	4500	41	1.1	97	26	8
3	10	3	5400	30	3	101	15	8
3	12	2	4900	34	1.4	108	36	8
21	18	2	5400	42	0.4	104	23	8
21	22	5	5300	44	0.4	104	23	8
3	10	5	4200	34	1.5	91	36	8
21	22	5	7500	40	0.5	123	36	8
3	15	15	4200	35	0.9	102	36	8
21	21	4	5200	43	0.6	104	23	8
11	20	12	6300	39	1	125	36	8
11	10	70	6600	43	0.4	125	36	8
5	10	5	4950	31	1.8	105	36	8
3	10	2	4900	31	1.8	105	36	8
5	12	8	4950	31	1.8	105	36	8
3	10	4	5000	31	1.6	108	36	8
3	11	4	5040	34	1.5	105	36	8
3	10	2	4950	32	2	105	36	8
5	12	5	4950	31	1.8	105	36	8
3	9.5	4.2	5250	32.55	1.68	113.4	36	8
3	9	4	4900	32	2	105	36	8
3	7	2	8200	33	1.2	120	36	8
3	11	4	4900	34	2.3	98	36	8
3	7	2	7850	28	1.9	134	26	8
3	11	8	5250	34	1.2	105	36	8
3	12	8	5200	33	1.2	105	36	8
5	10	5	5100	34	1.3	110	36	8
3	9	2	5100	32	1.2	105	36	8
3	10	3	4900	34	2.3	98	36	8
3	10	2	4850	32	1.4	108	36	8
3	12	10	5000	34	0.9	102	36	8
11	12	5	5700	42	0.6	129	36	8
11	14	5	5600	41	0.6	125	36	8
13	18.1	48	6500	44	1.6	142	15	8
11	10	6	5400	33	2.2	108	26	8
11	9.2	100	9800	43.5	0.5	151	36	8
20	16	37	2600	36	1.6	83	26	8
3	11.6	32	4200	35	1.2	105	36	8
21	22	4	5500	40	0.5	101	36	8
3	8.6	2	4500	33	1	106	36	8
3	13	6	5100	33	1	110	36	8
13	17	30	1150	35	0.6	99	26	9
13	27	250	5050	22	1.5	152	26	9
13	27	107	8500	11	45	198	15	9
13	23	500	5000	34	0.35	164	26	9
13	28	300	4800	22	15	152	36	9
13	0.28	700	5050	22.8	17.4	152	26	9
13	29	1800	5000	22.8	17.4	152	26	9
13	30	1000	5700	31	1.2	165	15	9
3	17	175	1400	30	6	82	5	9
13	20.9	380	8360	25.65	0.945	199.5	36	15
13	19	130	8800	26	1	235	36	15
13	20	50	6700	24	2	150	36	15
13	20	100	6600	28	2	160	36	15
13	25	150	4500	23	140	85	36	15
13	25	150	4900	23	140	100	36	15
13	23	200	8800	27	0.9	182	36	15
13	26	1500	10000	38	0.6	180	15	15
13	24.7	1050	11550	39.9	0.735	156.75	15	15
13	24	500	6000	24	2	160	39	15
13	21	20	5200	37	0.6	142	11	15
13	19	20	7000	40	0.5	160	11	15
13	28	280	3400	24	2.5	120	36	20
13	22	40	7000	22	4	170	36	5
13	28	2800	4600	16	25	168	36	5
13	25	120	2800	31	3.7	130	36	20
13	24	67	2600	33	3.7	134	36	20
5	16.3	7.5	4600	30	3	149	36	8
11	8.5	54	8300	41	0.4	225	36	8
12	15	10	4655	28	3	140	36	8
11	12	50	8200	41.5	0.65	206	8	8
13	13	500	4900	42	1.14	133	36	8
13	16	20	5300	41	1	128	36	8
11	18	270	9150	41	0.3	230	36	15
11	8.925	56.7	7885	38.95	0.38	236.25	36	15
5	8.5	5000	5500	39	0.46	190	36	15
5	8.6	5000	5500	39	0.47	184	6	15
3	5.7	38	6510	38	0.285	192.15	15	15
3	8	300	6000	38	0.83	188	36	15
11	9.1	50	6400	43	0.39	195	36	15
11	8	50	6330	44	0.4	195	36	15
3	6	1000	6000	48	0.25	180	38	15
3	7.6	855	9063.95	41.04	0.3465	214.2	15	15
3	13.335	1919	8995.55	41.42	0.3515	188.1	15	15
3	11.025	1113	8944.25	42.945	0.441	208.95	36	12
3	9.45	513	9799.65	43.155	0.147	207.9	15	12
3	12.39	3255	9798.6	45.57	0.304	199.5	15	12
3	9.785	2520	10007.5	43.13	0.342	190	15	12
3	9.31	2068.5	8949.95	39.235	0.441	186.2	15	12
3	10.5	1375	6500	38	0.54	167	15	12
3	7.3	180	4160	37	0.59	188	15	12
3	8.6	320	4330	40	0.69	188	15	12
3	4.25	160	4040	38	0.547	190	15	12
13	32.5	5000	1480	13	13000	66	15	24
13	32	4000	1600	12	300000	60	15	24
13	33	7000	1600	10	500000	55	15	24
22	33	7500	1640	12	25000	70	15	24
22	35	1500	1509	10.2	100000	55	15	24
22	32	2000	1395	10	200000	55	2	24
13	33	2000	1350	10	75000	60	29	24
13	26.5	4000	1800	8	400000	63	33	24
13	28.5	2000	1800	8	100000	62	15	24
13	29	4000	1500	13	4000	60	15	22
13	30	5000	1300	16.5	5000	63	36	22
13	22	2300	1970	35	10.5	120	26	9
13	19	86	5900	36	2	183	15	8
13	20	112	4000	39.4	1.2	156	36	8
16	17	200	1970	23	28	122	36	19
13	25	4000	1150	15	1700	100	15	9
13	27	2000	2300	13	825	124	15	9
13	26.25	4200	1092.5	14.25	1785	95	15	9
13	25	3000	1480	15	2500	100	15	9
16	22	200	2460	21	500	122	15	9
22	30	15000	2700	25	175	100	9	24
22	30	15000	2700	25	175	100	36	24
22	31.5	14250	2835	26.25	166.25	95	9	24
22	31.5	15750	2835	23.75	166.25	105	9	24
22	28.5	15750	2835	23.75	166.25	105	36	24
13	30	15001	2600	25	175	100	36	24
13	30	15000	2600	25	175	100	36	24
13	28.5	14250	2470	26.25	166.25	105	36	24
13	24	2000	4300	24.7	29	129	36	22
22	34	1600	550	22	350	100	15	24
22	38	1600	350	22	350	100	15	24
22	39	4300	2625	25	1900	95	15	24
13	16.4	360	11319	41	0.3	250	36	15
13	20	420	9500	39	0.3	240	36	15
13	36	750	1200	18	5000	97	15	24
13	33.6	183.75	2850	18.05	15.2	126	15	9
13	31.5	157.5	2470	16.15	30.4	114	15	9
13	32.55	285	3990	23.75	5.7	136.5	36	9
13	29	150	2025	17	145	120	15	9
13	28.5	37.8	2280	30.45	5.25	126	15	9
13	25	300	2400	11	5500	100	3	24
13	32.55	99.75	1330	16.15	183.75	115.5	15	24
13	31.5	525	1155	11.55	5775	109.2	15	24
13	29	265	2100	17	200	110	15	24
13	32.55	215.25	1140	19.95	33.6	110.25	15	24
11	18.9	60.9	4478.25	13.65	562.4	122.55	15	9
13	20	1000	14500	33	0.5	290	15	15
13	20	1000	14500	36	0.5	290	15	15
13	15	600	14300	26	0.5	290	36	15
22	30	1200	2600	12	563	115	15	24
22	37	4800	2650	9.8	70000	120	15	24
22	33.495	6270	2517.5	8.835	357.2	124.45	15	24
22	27.17	4750	3202.5	9.66	368.55	142.8	15	24
22	29.165	5510	2707.5	10.5	351.5	141.75	15	24
22	29.07	4275	2992.5	9.31	588	133	15	24
13	30	1500	3820	11	270	159	15	24
13	28	792	3515	14.5	260	154	15	24
13	35	10000	2000	8.5	5500	125	15	24
13	32.55	2625	3097	14.175	131.1	136.5	15	24
13	28.5	5250	3780	9.45	2049.6	125.4	15	24
13	28.5	5250	3780	8.55	1854.4	138.6	15	24
13	32.55	8400	3517.5	9.5	763.35	132.05	15	24
13	21.85	1425	3570	13.3	194.25	141.75	15	24
13	32.3	4200	2555.5	11.4	630	121.6	15	24
13	29.45	1312.5	2663.85	15.75	88.35	113.05	36	24
13	34	2800	2300	11.4	3500	117	15	24
13	33.7	2600	2850	15.2	2500	125	15	24
13	35	2900	2300	11.4	3500	117	15	24
13	33.7	1800	2850	15.2	2500	122	15	24
13	35	3200	2300	11.8	7000	115	15	24
13	35	3000	2300	11.4	3500	118	15	24
13	34	1700	2850	15	580	126	15	24
13	35	3100	2300	11	20000	125	15	24
13	34	575	2000	13	500	117	15	24
13	33	2500	1500	12	1000	108	15	24
13	37.8	1300	1746	13.6	13000	100	15	24
13	38	3000	1250	12	3000	104	15	24
13	39	3500	1200	12	750	104	15	24
13	37.9	3000	872	12	5000	104	15	24
13	38	1280	1250	12	7500	106	15	24
13	37	780	1700	12.1	2000	111	15	24
13	38	1300	1250	10	12000	102	15	24
13	36.5	750	1000	11.1	10000	95	15	24
13	37	780	1597	12	1000	111	15	24
13	36	4000	760	11	30000	110	15	24
13	39	1400	1750	20	750	113	15	9
13	38	675	1250	25	130	104	15	9
13	37	675	1209	18	500	123	15	9
13	35	1000	1400	26	100	110	15	9
13	37	1000	1746	17	410	110	15	9
13	38	1000	1746	29	120	110	15	9
13	9	3.64	8202.1	40.3484	5.87	113	36	18
13	29	1016	7630	21.4895	19	149	36	18
13	18	106.2	7021	25.8971	49.9	190.4	36	18
13	12.4	1.5	6069.55	33.8231	2	132.8	36	18
13	11.78	1.575	6373.03	35.5142	1.9	126.16	36	18
13	23	618	2591.86	33.4184	3.25	86	36	18
13	23.5	230	9350.39	16.1265	500	176	36	18
13	21	235.5	7217.85	30.7706	43.2	188.6	36	18
0	4	450	4297.9	31.1437	8.996	172.4	36	18
13	11.4	3.57	7874.02	34.9119	1.85	210.02	36	9
13	16	4.5	8038.06	34.0745	2.08	207.14	36	9
13	13	4.5	8038.06	34.0745	2.08	207.14	36	9
13	12	3.55	8000	34	2	210	36	9
13	10.4	1.06	6955.38	33.2264	3.6	226.4	36	9
13	14.5	1.4	5715.22	42.7611	6.4	190.8	36	9
13	13.9	7.1	9678.48	32.6531	1.59	258.8	15	9
13	23.4	854	6856.96	41.061	2.43	168.8	36	9
14	20.5	466	2540	24	80	69.08	36	19
14	19.7	84.6	2700	25	67	102.2	36	19
13	67	226	2600	25	73	168.8	36	19
13	22	31.3	4921.26	29.5333	430	136.4	4	19
13	13.4	600	3444.88	25.7222	720	100.4	36	19
13	25	600	4330.71	29.2955	43.6	130.46	36	19
13	16.7	66.4	8745	37	4.28	104	36	19
13	16.7	66.4	8000	37	4.28	104	36	19
13	15	414	6300	33	9.8	113	13	19
13	29	211	5741.47	26	914	176	4	19
13	30	211	5741.47	24	914	176	4	19
13	28	211	5741.47	27	914	176	4	19
13	34	682	4265.09	21	1885	145.4	4	19
13	32	682	4265.09	20	1885	145.4	4	19
13	33	682	4265.09	22	1885	145.4	4	19
13	33	1739	3346	11.1124	8064	113	4	24
13	31.5	2062	3031.5	18	2639	98.24	12	24
13	31.5	2062	3031.5	18	2639	98	4	24
13	31.5	2062	6725	18	2639	103	4	24
13	31	2133	3608	14	61250	118.76	4	24
1	18.2	817	3946.85	33.6109	5.3	93.74	36	22
1	18.5	840	4200	34.5	4	95.6	36	22
13	24	459	12870	38	4	108	36	22
13	25	442	2950	33	8	113	36	22
13	28	666	2450	34	7	104	13	22
13	23	424	2840	31	10	98	13	22
13	29	596	2780	33	7	116	13	5
13	30	595	2630	34	8	112	13	5
13	24	454	2900	31	9.8	113	36	22
13	27	501	2870	33	7.4	120.92	36	5
13	29	670	2854	30	9.3	108.32	36	5
13	24	533	2896	29	10.4	113	36	5
13	28	676	2919	30	10.3	108.32	36	5
1	19.6	1542	2945	26	16	103.4	36	5
13	29.1	3442	4790	27	14.3	131	36	11
1	17	94	3759.84	32	6	104	36	11
13	21	115	3943.57	28	12.9	131	36	11
13	15	110	5479	35	2.3	122	36	11
13	31	936	4265.09	23	37	127.4	36	11
13	17.5	565	4642.39	30	7.6	152.6	36	11
13	34	1320	4245	18	45	154.4	36	11
13	36	5000	4260	22	17.1	134.6	36	11
13	23	1240	8400	16.2	442.2	149	36	22
13	23	1240	8100	16.2	442.2	149	36	22
13	22	1240	8450	16.2	442.2	149	36	22
0	12.6	0.6	10656	19.8	2.22	220	15	8
0	13.7	1.17	10150	23.7	3.9	225	15	8
0	9	1.74	10800	24.8	2.8	235	15	8
13	18	3	7500	32.7	0.57	191	15	8
0	15.4	400	8885	25.2	0.65	200	15	8
13	20	4	4000	26	20	200	15	15
13	20	4	3937	35	10	200	15	15
13	20	4	4000	23	3	200	15	15
13	20	4	3937	24	5	158	15	15
13	19	3.8	3800	21.85	2.85	190	15	15
0	23	20	9000	25	20	200	15	15
0	23	10	9000	15	150	200	15	15
0	23	50	9000	22	100	200	15	15
0	23	50	9000	25	150	158	15	15
0	23	10	9000	15	200	200	15	15
20	16.5	50	10168	33	0.9	230	15	22
20	15	30	10004	32	1.1	212	15	22
20	18	160	9840	29	4	203	15	22
20	19	253	9184	38.9	0.7	90	15	22
0	23.2	185	8856	37.9	0.7	194	15	11
0	19	300	5904	37	0.8	183.2	15	11
13	26	1292	6888	35.4	0.8	190	15	15
13	18.8	293	10168	37.9	0.8	203	15	22
11	12.04	31	10496	38.7	0.7	240	15	22
11	10.25	20	10824	38.7	0.7	257	15	22
3	15	10	10496	36	0.8	230	15	22
13	22	247	10496	37.7	0.8	203	15	22
3	15	24.8	10496	36	0.85	230	15	22
11	45	100	9940	36	0.17	267.8	15	15
20	17	400	10498.7	37	0.21	227.9	15	15
20	21	750	8448.2	39	0.29	210.2	15	15
20	25	2000	9002.6	34	0.25	217.4	36	15
20	20	2000	10203.4	41	0.3	235.4	36	15
20	16	300	12467.2	38	0.3	329	15	15
20	24	2000	7545.9	35	0.9	194	36	23
20	11	130	8450.4	37	0.3	253.4	36	23
20	20	1000	8887.8	39	0.45	240.8	36	23
20	23	1220	9199.5	38	1.1	215.6	36	20
20	31	4500	5708.7	36	1.12	165.2	36	20
20	25	200	6824.1	36	0.56	189.5	36	20
20	28	2300	7742.8	41	0.31	197.6	36	20
13	26	509	2670	32.7	11.5	113	36	5
22	35	3000	1400	14	4000	95	15	24
19	60	0.1	1800	30	50	110	36	24
13	32	1000	4500	12	15000	155	15	24
13	30.4	2375	1567.5	12.35	9500	102.9	15	24
13	32.3	1050	1050	9.5	26600	88.2	15	24
13	37.8	2850	1050	13.3	2100	99.75	15	24
22	40	1500	350	14	4000	95	15	24
22	42	2850	190	13.65	3800	77.9	15	24
13	37.8	1900	570	12.6	53550	78.85	15	24
13	30	4000	1500	12	4000	110	15	24
13	30.4	4200	1425	12.35	5250	105	15	24
13	31.5	4275	1365	13.65	4200	85.5	15	24
13	31.5	2850	1155	11.55	9500	136.5	15	24
13	28.5	315	1045	13.65	3325	98.8	35	24
13	6	5	1100	12.5	1000	90	15	24
13	34	2000	2300	12	1000	130	35	24
13	34.125	2373	2205	11.55	3150	131.25	35	24
13	22	3000	1000	14	51000	77	35	24
13	28.5	3675	760	9.5	10500	85.5	2	24
13	32	3000	1300	14	4000	85	15	24
13	28.5	1900	1050	12.35	8400	84	15	24
13	25.65	1575	1890	12.35	10500	94.5	22	24
19	58	5	1500	13	6000	110	15	24
13	36.54	2565	1260	11.4	4940	95	35	24
22	31.5	3150	1575	11.4	4200	95	1	24
22	29.45	1235	1425	11.55	4750	95	15	24
22	31.5	2362.5	1575	11.4	5250	105	15	24
13	35.7	1585.5	1558	13.3	3906	95	35	24
13	30.4	1900	950	12.35	4200	94.5	15	24
13	32.3	6365	1805	12.6	1260	141.75	1	24
13	38	2000	1250	13	450	95	36	24
13	32.3	1575	1330	16.8	362.25	95	15	24
13	34	2000	450	11	2000	80	15	24
3	17	175	1700	30	6	82	7	24
13	28.5	2940	1050	13.3	1900	85.5	15	24
13	35	1500	700	11.8	2921	100	15	24
19	65	15	1400	12	9000	110	15	24
22	34.5	3700	1100	11.4	10000	110	1	24
13	29.45	1203.3	735	11.97	10500	105	15	24
13	28.9	5317	1000	11.3	440	150	1	24
19	65	5	900	12	400	150	15	24
13	27.5	1450	1000	11.6	350	150	8	24
13	33	2000	1900	14	1525	95	15	24
22	35.15	9500	1615	11.4	3150	95	15	24
13	30	1000	2000	13	3500	80	35	24
22	42	1000	2300	13	300	125	36	24
13	37	3500	450	18	1200	75	15	10
13	33.6	2100	1995	11.4	945	141.75	31	10
13	32.3	1425	1417.5	13.3	3182.5	105	35	10
13	32	650	400	19	660	220	15	21
3	17.85	15.75	9975	39.9	1.9	241.5	15	21
3	16.15	9.5	9025	31.35	2.1	204.25	15	21
3	16.15	10.5	8550	34.65	2.1	204.25	15	21
3	21	10.5	8027.5	32.55	1.9	204.25	15	21
3	19	10.5	8027.5	33.6	1.9	225.75	15	21
3	21	10.5	8027.5	29.45	2.1	204.25	15	21
3	14.25	7.6	5094.6	36.75	1.05	102.9	36	8
3	12	123	5300	35	1	104	36	8
3	12	123	5500	35	1	104	36	8
13	13	44	9400	38	1	148	36	8
13	14.7	52.5	8930	36.1	0.95	142.5	36	8
3	10	4	5000	31	0.8	108	36	8
13	20	30	5000	43	0.6	120	36	8
3	11.6	32	4200	31	1	116	36	8
13	12	10	6000	35	2	160	36	8
11	12	18.3	5700	42	1.5	129	36	8
3	9	4	4700	32	2	104	36	8
3	11	6	4950	33	1	105	36	8
3	12.6	20.9	4322.5	39.9	0.95	106.05	36	8
13	23	90	10750	40	0	250	36	8
13	26	75	10550	40	0	248	15	8
12	7	5	5500	41	0.8	108	15	8
12	7.1	10	5400	43	0.8	108	15	8
21	22	4	5500	40	1	101	36	8
3	10	3	5400	30	3	101	36	8
11	14	5	5600	41	1	125	15	8
3	9.45	19	4085	27.55	6.3	101.85	36	8
20	16	30	6100	36	1	147	36	8
11	21	11.4	5985	37.05	0.95	131.25	36	8
11	10	150	6600	40	1	125	36	8
3	12.5	6	4900	32	1	110	36	8
3	10	3	5000	32	2	107	36	8
3	13.65	5.7	5355	31.35	0.95	104.5	36	8
3	8.17	2.1	4725	31.35	0.95	100.7	36	8
3	10.5	4	5500	32	1	104	15	8
3	10	4	5500	32	1	104	36	8
3	10.5	4.2	4200	35.7	2.1	90.3	36	8
13	16	70	6200	30	3	115	36	8
13	15	63	7260	38.5	2	152	36	8
13	19.5	32	4900	36	2	105	36	8
11	4	19	6700	39	1	135	26	8
13	9.9	31	5000	35	1	178	36	8
18	10.3	4	5400	35	1	181	36	8
13	7	10	7000	35	0.8	178	36	8
13	10	20	6000	35	1	163	36	8
18	10.5	4.75	6720	36.75	1.05	161.5	36	8
11	25	85	2900	39.6	3	99	36	8
13	23	30	2680	40	1	82	15	8
3	7	5	5800	29	3	109	20	8
3	9.5	7.35	4940	34.65	1.26	110.25	36	8
3	14.7	5.25	4560	30.4	2.415	96.9	36	8
21	18	2	5400	42	0.4	104	17	8
21	22	5	5300	44	0.4	104	17	8
3	9.5	4.75	4410	32.3	1.425	86.45	36	8
21	21	4	5200	43	0.6	104	17	8
5	11	2	4900	31	1.8	105	36	8
5	11.4	4.75	4702.5	29.45	1.89	99.75	36	8
5	10.5	4.75	4702.5	32.55	1.89	99.75	36	8
5	10	4	4950	31	1.8	105	36	8
3	11.4	7.6	5460	34.65	1.26	99.75	36	8
5	9.5	5.25	4845	35.7	1.235	115.5	36	8
11	13.65	5.7	7140	38	0.665	136.5	36	8
3	7	2	7850	28	1.9	134	15	8
3	10	1.5	5100	32	2	105	36	8
3	15	13	4200	35	0.9	102	36	8
21	22	5	8000	40	0.5	123	36	8
3	11.55	3.8	4655	35.7	2.185	93.1	36	8
3	9.5	3.15	4655	35.7	2.415	102.9	36	8
13	21.8	24	4500	40.5	1.1	87	20	8
3	11.115	10.45	4275	36.1	0.95	95.95	15	8
3	12.285	10.45	4275	36.1	1.05	95.95	15	8
13	10	138	7060	38	0.7	140	36	8
9	13.5	9	8000	40	0	122	26	8
3	11.5	4	6500	40	0	113	26	8
12	10.4	170	6700	43.5	0.4	139	36	8
13	18.1	48	6500	44	2	142	15	8
13	20	270	5400	19	45	105	15	9
13	22	400	8800	27	1	210	36	15
13	19.95	123.5	8360	27.3	0.95	223.25	36	15
13	20	50	6700	27	1	150	36	15
13	27.3	1425	10500	39.9	0.57	171	15	15
13	26	1000	11000	38	1	165	15	15
13	22.8	525	5700	25.2	1.9	152	40	15
13	21	20	5200	37	0.6	142	40	15
13	19	20	7000	40	0.45	160	40	15
11	14	35	15400	51	0.2	285	36	15
13	12	170	4750	23.1	73	162	36	18
10	10.4	16	7900	30	2.75	150	36	18
13	13	35	6450	36	3.4	155	36	18
13	17	52	6080	35	2	160	36	18
13	12.35	525	4655	39.9	1.083	139.65	36	8
12	14.25	9.5	4422.25	29.4	2.85	147	36	8
13	27.3	1201.75	3045	18.9	66.785	115.5	15	23
13	26.25	883.5	2755	18.9	73.5	115.5	15	23
13	25.65	883.5	2755	17.1	66.5	115.5	15	23
11	8.925	51.3	8715	43.05	0.38	213.75	36	15
13	17.43	143.85	10342.5	59.85	0.10185	220.5	36	15
3	8	400	5249	32.8	1.34	136	15	15
11	18.9	256.5	9607.5	38.95	0.285	241.5	36	15
3	7.6	855	10018	41.04	0.3135	193.8	15	15
3	12.065	2121	8995.55	45.78	0.3885	207.9	15	15
3	11.025	1113	9885.75	42.945	0.441	189.05	36	15
3	8.55	513	8866.35	39.045	0.147	207.9	15	15
3	11.21	3255	9798.6	45.57	0.304	180.5	15	15
3	10.815	2280	9054.45	43.13	0.342	210	15	15
3	10.29	1871.5	9892.05	39.235	0.399	205.8	15	15
3	9.975	1306.25	6825	36.1	0.567	158.65	15	15
3	7.665	189	4368	35.15	0.5605	178.6	15	15
3	8.17	304	4113.5	42	0.7245	178.6	15	15
3	4.4625	152	4242	39.9	0.51965	199.5	15	15
3	7.6	315	6300	39.9	0.8715	178.6	36	15
11	12	300	5932	39	0.439	175	15	15
11	16.8	500	6085	37	0.542	180	15	15
11	8	300	6151	39	0.485	185	15	15
11	9.4	200	6210	39	0.596	187	15	15
3	10.1	100	6380	43	0.29	195	15	15
11	10	200	6310	40	0.426	195	15	15
3	6	150	6053	42	0.28	180	15	15
11	9.555	52.5	6080	45.15	0.4095	204.75	36	15
11	7.6	52.5	6013.5	46.2	0.42	185.25	36	15
3	6	1000	6000	48	0.25	180	5	15
5	8.075	4750	5225	37.05	0.437	180.5	36	15
5	9.03	5250	5225	40.95	0.4465	193.2	6	15
3	5.7	42	5890	42	0.285	192.15	15	15
13	34.125	5250	1402.2	13.65	13650	62.7	15	24
13	35	3000	1600	12	230000	60	15	24
22	35	10	500	8	5000000	45	15	24
22	34.65	7125	1558	12.6	26250	66.5	15	24
22	33.25	1575	1584.45	9.69	95000	52.25	15	24
13	29.925	1900	1710	8.4	105000	65.1	15	24
13	31	800	1560	12	100000	64	15	24
13	31.35	6650	1680	10.5	475000	52.25	15	24
13	26	600	3268	32	9	113	36	22
1	21	198	1063	28	17	74	36	22
13	27.3	189	1493.4	33.075	32.55	81.7	15	19
13	28.5	5250	3741.1	18.05	9660	137.55	15	24
15	30	4500	3132	18	40000	129	15	24
17	26.25	2090	5453	18.05	1900	157.5	15	24
13	33.6	3150	1839.2	26.25	16800	94.5	15	24
13	35.7	7490.7	1708.35	20.9	143850	69.3	15	24
13	24.32	1681.05	3177.75	13.65	17955	122.55	1	24
13	29.4	1575	5303.55	21	27195	140.7	15	24
13	26.125	1598.85	4362.4	13.65	11550	128.1	15	24
13	30.4	537.6	3268	14.7	14700	109.2	15	24
13	33.6	3328.5	861	22.8	1900	69.3	15	24
13	30.4	2175.5	791.7	25.2	2128	69.3	15	24
13	29.45	1643.5	1121	22.8	3800	68.25	15	24
13	31.5	3150	1246.4	22.8	7560	62.7	15	24
13	33.6	1900	1088.7	25.2	51300	69.3	15	24
13	21	3100	1016	23	80000	66	15	24
13	26	580	3212	33	10	108	36	22
13	23.75	914.55	3207.2	32.3	8.55	109.25	36	22
13	26	622	3215	33	10	108	36	22
13	19	164.35	4796.4	31.35	6.65	170.1	36	22
13	23.75	189	1245.45	33.075	33.6	82.65	36	22
13	28.5	908	4626	30	17	133	36	22
13	32	875	3911	15.5	46	154	36	22
13	34.65	855.95	4117.05	14.7	76	141.55	36	22
13	32	875	3911	15.5	46	158	36	22
13	29.45	391.4	3076.1	19.95	19.95	133.35	36	22
13	32.55	564.9	3513.3	22.05	23.1	116.85	36	22
13	28	470	3215	33	20	115	36	22
13	32	630	3376	33.5	18	127	36	22
13	30	510	3911	15.5	12	130	36	22
17	18	80	3921	13.6	26	105	36	22
13	31.35	4750	4200	26.985	10.5	175.75	15	22
22	26.6	15750	3268	16.38	157.5	165.9	15	24
22	31.5	15750	3268	14.175	577.5	150.1	15	24
22	33	15001	3450	15.6	650	165	15	24
13	34	6000	3450	17	300	163	15	24
13	31	8000	3120	15.6	1100	170	15	24
22	35.7	1680	522.5	20.9	367.5	105	15	24
22	36.1	1680	367.5	23.1	332.5	95	15	24
13	30	1000	4500	33	0.4	115	36	16
13	37.8	787.5	1140	18.9	5250	92.15	15	24
13	30.4	183.75	2850	18.05	16.8	114	15	9
13	31.5	142.5	2730	16.15	30.4	114	15	9
13	32.55	315	3990	26.25	5.7	136.5	36	9
13	30.45	142.5	1923.75	17.85	152.25	126	15	9
13	28.5	34.2	2280	27.55	5.25	114	15	9
13	23.75	285	2280	11.55	5225	95	3	24
13	29.45	99.75	1330	16.15	183.75	115.5	15	9
13	28.5	475	1155	11.55	5775	98.8	15	24
13	27.55	251.75	1995	16.15	190	104.5	15	24
13	32.55	215.25	1140	18.05	33.6	110.25	15	9
13	28.5	408.5	1425	16.15	168	99.75	15	24
13	30	270	1100	14	250	110	15	24
11	17.1	60.9	4478.25	13.65	621.6	122.55	15	9
11	15	200	8000	32	1.2	200	15	15
13	19	1050	15225	34.65	0.525	275.5	15	15
13	21	1050	13775	37.8	0.475	304.5	15	15
22	30.305	6270	2517.5	9.765	357.2	124.45	15	9
22	30.03	5250	3202.5	8.74	368.55	142.8	15	9
22	29.165	6090	2707.5	10.5	351.5	128.25	15	9
22	32.13	4275	3307.5	9.31	532	147	15	9
13	36.75	9500	2100	8.075	5225	118.75	15	24
13	29.45	2375	3423	12.825	144.9	123.5	15	9
13	28.5	5250	3780	8.55	2049.6	125.4	15	24
13	31.5	4750	3420	9.45	2049.6	138.6	15	24
13	29.45	7600	3517.5	10.5	690.65	145.95	15	24
13	24.15	1575	3570	13.3	175.75	141.75	15	24
13	32.3	3800	2555.5	12.6	630	134.4	15	24
13	31	1250	2537	15	93	119	15	9
13	35	2300	2600	11.4	3500	117	15	24
13	33.7	2850	2340	15.2	2500	125	15	24
13	35	2300	2270	11.4	3500	117	15	24
13	33.7	2850	3400	15.2	2500	122	15	24
13	35	2300	3050	11.8	7000	115	15	24
13	35	2300	2600	11.4	3500	118	15	24
13	33.7	2850	2100	15	580	126	15	24
13	35	2300	1600	11	20000	125	15	24
13	33.5	575	2000	13	500	117	15	24
13	33.5	2500	1500	12	1000	108	15	24
13	38.1	1300	1746	13.6	13000	100	15	24
13	39.9	2850	1187.5	12.6	2850	98.8	15	24
13	38.1	1200	3400	12	750	104	15	24
13	38.1	3000	872	12	5000	104	15	24
13	38	1250	2000	12	7500	106	15	24
13	38.1	780	1700	12.1	2000	111	15	24
13	38.1	1300	1250	10	12000	102	15	24
13	38.1	1000	1160	11.1	10000	95	15	24
13	38.1	780	1597	12	1000	111	15	24
13	34.2	4200	722	11.55	31500	115.5	15	24
13	38.1	1400	1750	13.1	750	113	15	24
13	38.1	675	1250	13.1	1300	104	15	24
13	38.8	675	1209	13.1	5000	123	15	24
13	38.1	1000	1400	13.1	1000	110	15	24
13	38.1	1000	1746	13.1	4100	110	15	24
13	38.1	1000	1746	13.1	1200	110	15	24
13	36	1200	2432	20.8	52	114	15	23
13	35	1000	1600	20.8	110	112	15	23
13	28	5000	3300	15.6	130	158	15	23
13	28	4000	3300	17	150	158	15	4
13	37	1070	1450	15.2	700	105	15	4
13	32	650	400	19	660	75	15	4
13	28	500	3650	24	26	138	15	4
0	10	3	4200	34	1.46	91	15	8
0	15	8	4852	35	1	98	15	8
0	13	4	4600	29	2.2	95	15	8
0	25	85	2900	39.6	3	99	15	8
0	11	4	4900	34	2.3	98	15	8
0	10	10	11100	40	0.6	232	15	8
13	24.15	31.5	2546	38	0.76	86.1	15	17
0	10	4	4000	34	2	86	15	17
13	16	20	4500	41	1.1	97	15	17
0	12	32	4100	35	1.3	95	15	17
0	12	50	8200	41.5	0.65	206	15	16
13	16	37	2600	36	1.6	83	15	17
13	26	280	2228	27	2.4	84	15	17
13	17	30	1600	35	0.6	99	15	16
0	8.5	54	8300	41	0.4	225	15	16
13	26	75	10550	40	1	248	15	17
0	10	3	4900	34	2.3	98	15	17
13	23	64	2680	40	1.4	83	15	17
0	1.06	1000	6700	18	22	237	15	1
0	2.5	1000	7400	16	92	248	15	1
13	20	500	8700	27	0.8	220	15	1
13	17	30	1150	35	0.6	99	15	1
0	17	175	1400	30	6	82	15	5
0	17	175	1100	30	6	82	15	5
0	10	250	10544	46	0.2	222	15	15
0	8	250	10000	41	0.3	210	15	15
0	10	750	10000	42	0.3	228	15	15
0	7	50	10091	42	0.38	216	15	15
0	22	12	15900	54	0.04	293	15	15
0	9.2	41	9150	42.1	42	206	15	15
0	12.7	660	8000	40	0.5	208	15	15
0	9	158.117	9500	34	0.53	221	15	15
0	23.9	226	8849	39.2	0.46	226	15	15
13	16.6	137	9850	57	0.097	210	15	15
13	15	200	13500	27	0.3	290	15	15
13	15	200	13500	31	0.3	290	15	15
13	19	130	8800	26	1	235	15	15
0	12	100	9150	41	0.3	230	15	15
13	25	150	4500	19	60	85	15	15
0	8	900	9541	43.2	0.33	204	15	15
0	8.925	56.7	8715	43.05	0.42	213.75	15	15
13	18	1000	10203	41	0.3	235	15	15
13	25	2000	9002	34	0.25	217	15	15
13	21	750	8448	39	0.29	210	15	15
13	22	300	1820	40	2.9	90	15	19
13	30	1500	2132	15	520	70	15	19
13	20	63	625	34	8	77	15	19
13	22	50	1500	31	8.6	80	15	19
13	31	400	2100	36	4.5	96	15	19
0	25	1	1600	32	10	90	15	19
13	20	465	5740	44.3	5	95	15	19
13	12	100	2300	33	15	90	15	19
13	25	180	1200	31.5	25	86	15	19
13	20	200	7400	29	10	230	15	19
13	29	22	14500	25	12	98	15	22
13	26.2	27	800	30.3	10	80	15	22
13	22	500	3770	27	30	75	36	22
13	22	300	1800	44	2.33	85	15	22
13	28.5	2100	1852.5	28.35	38	90.3	15	22
13	25	180	1311	31.5	32	87	15	22
13	29	2000	1500	13	3000	60	15	22
13	32	1800	300	15.8958	2000	64.4	15	21
13	37	1400	900	19	675	75	15	21
13	35.2	606	1031	21.1	280	80	15	21
13	25.3	2050	860	19.5	700	74	15	21
13	24	800	1500	15	500	85	36	21
13	19.7	320	900	28.6	40	65	15	21
13	20.8	175	275	26.3	50	60	15	21
13	20.3	85	830	23	70	78	15	21
13	27.2	7680	195	18.4	5000	66	15	21
13	26.4	2550	526	20.8	588	65	15	10
13	37	3500	450	19	1200	75	15	10
13	30	6000	2400	24.5	175	95	15	10
13	30	6000	2550	24.5	175	95	15	10
13	31	3000	900	13.5	8000	90	15	10
13	23.75	1638	2802.5	14.7	178.5	94.5	15	10
13	31	600	1000	14	2800	90	15	24
13	31.5	6300	2280	23.275	166.25	90.25	15	9
13	40	2500	550	18	300	90	15	24
13	35	2000	800	12	3000	90	15	24
13	30	1500	1200	14	1900	75	15	24
13	30	1500	1300	14	1900	75	15	24
13	33	1800	460	13	7000	90	36	24
13	40	2000	400	13	10	250	15	9
13	38	2000	200	13	20	220	15	9
13	35	2000	1600	12	6500	230	15	24
13	33	5000	950	12	1500	280	15	24
13	32.3	3800	902.5	13.65	840	89.25	15	9
13	28	1900	900	13	2235	90	15	24
13	34	3700	1500	11.5	9000	65	15	24
13	30	2000	1500	13	5000	10	15	24
13	28.35	2090	665	11.305	77700	76	15	24
13	30	2200	800	12	10000	95	15	24
13	28.5	3675	855	12.075	10500	90.25	15	24
13	26	4000	810	13	10000	90	15	24
13	24	1500	1000	11.3	100	220	36	24
13	30	3000	1300	14	4000	85	36	24
13	30	3400	1000	13	1500	220	36	24
13	36.8	3000	1000	14	1600	95	36	24
13	18	63	325	33	10	65	36	24
13	22.8	481	1225	14	1000	81	36	24
13	32	1200	1400	12	12000	90	36	24
13	25	700	2400	27	120	95	36	24
13	25	1100	2400	27	120	95	36	24
13	33	3250	1400	14	1525	95	36	24
13	30	1200	850	13	150000	80	36	24
13	31	2000	600	13	5000	78	36	24
13	33	4000	1200	13	8000	90	36	24
13	31	2500	900	13	7000	84	36	24
13	31	2000	800	13	8000	90	36	24
13	33	3100	1400	14	2000	90	36	24
13	34	2800	960	14	2000	90	36	24
13	35.7	2660	912	13.3	2100	85.5	36	24
13	34	3389	775	14	2000	90	36	24
13	34	3000	850	14	2000	90	36	24
13	34	3000	800	14	2000	90	36	24
13	32	3000	1000	14	2000	90	36	24
13	33	2500	1600	11	102500	70	36	24
13	40	1500	350	14	1500	95	36	24
13	28	1800	900	13	2235	90	36	24
13	25	1500	800	11.6	5000	90	36	24
13	25	900	1300	13	2700	95	36	24
13	30	2000	1500	13	5000	10	36	24
13	30	2000	800	12	10000	95	36	24
13	30	3500	800	12	10000	95	36	24
13	30	2500	900	12	10000	95	26	24
13	30	2500	1500	12	11000	95	26	24
13	35	1000	1000	12	15000	91	26	24
13	28	4000	2430	12	2000	80	26	24
13	29	500	2200	25	120	96	26	24
13	26	500	1900	25	120	96	26	24
13	35	1000	1200	13	1000	90	26	24
13	34	3013	964	14	2000	90	26	24
13	31	4000	1000	13	4060	90	26	24
13	38	2800	1000	13	35	220	30	24
13	32	2000	1800	12	7000	90	15	24
13	30	600	500	11	1185	16	1	24
13	33	3800	1924	11.5	32000	68	36	24
0	17	175	1350	30	6	82	36	18
13	33	1600	1600	11	100000	60	36	18
13	40	1000	350	14	2750	95	36	18
13	35	2500	1200	13	2000	80	36	18
13	36	2400	900	13	1900	95	36	24
13	30	2000	1800	14.8	1525	95	36	24
13	40.3	3048	175	12.7	2200	75	36	24
13	39.2	955	300	13.9	1000	80	15	24
13	30.4	1575	1260	14.7	1470	76	15	24
13	35	1500	800	13	2500	95	15	24
13	28.5	2660	950	14.7	1900	85.5	15	24
13	30.4	2100	950	13.65	4200	85.5	15	24
13	22	100	1000	16	20	54	15	24
13	40	2000	200	13	2750	82	15	24
13	41.16	1002.75	315	14.595	1050	84	15	24
13	36	1400	600	11	30000	83	15	24
13	28	2000	1200	13	2500	90	15	24
13	31.5	4725	1235	12.35	4200	85.5	15	24
13	31	2000	1000	13	6000	90	15	24
13	30	3500	800	10	10000	90	15	24
13	30	1500	1700	13	8000	80	15	24
13	30	800	1400	14	4000	90	22	24
13	34	1000	450	11	20000	80	22	24
13	22	100	800	20	20	54	22	24
13	32	2000	1800	14.8	1525	95	22	24
13	30	3000	1300	14	4000	85	1	24
13	28.5	800	1800	8	100000	62	15	24
13	32	2700	1600	11	100000	60	36	24
13	39.9	1900	1187.5	12.35	427.5	90.25	36	24
13	30	2000	1000	13	8000	80	36	21
13	32.5	3500	1480	13	13000	66	36	21
13	33	5	500	8	5000000	45	36	21
0	10	7	5200	33	1.2	105	15	16
0	16.9	5.6	3100	37	2.1	100	15	17
13	17.195	45.6	6825	41.8	1.638	134.9	15	17
13	10.3	4	5400	35	1.4	181	15	16
13	25.2	264.6	9310	36.1	36.75	182.4	15	17
13	27.3	170.1	11970	36.575	0.285	201.6	15	8
0	10.8	2	4900	31	1.4	105	15	8
0	12	5	4950	31	1.4	105	15	8
0	10	4	4950	31	1.4	105	15	8
0	9	5	5100	32	1.3	110	15	8
13	17.195	45.6	6825	46.2	1.638	149.1	15	8
0	14	20	8500	39	0.3	198	15	8
0	20	10	4500	27	3	145	35	8
0	10	1.5	5100	32	2	105	35	8
13	14	50	9400	38	1	150	2	8
13	10	5	7060	38	0.7	140	15	8
0	8.6	2	4500	33	1	106	15	8
0	13	6	5100	33	1	110	22	8
13	28	300	5000	22	28	152	22	8
0	12	18.3	5700	42	1.5	129	3	8
0	14	5	5600	41	1	125	30	8
13	16	50	6200	40	1	145	15	8
13	16	35	6200	40	1	145	1	8
13	16	70	6200	30	3	115	15	8
0	7	2	8200	33	1.2	120	35	8
13	21	50	8060	39	2	177	1	8
0	12	5	5700	42	0.6	129	15	8
0	7	4	5800	30	3	109	15	8
13	23	1035	4500	36	2.8	108	35	8
13	20	50	8060	39	2	177	15	8
13	14	50	9400	38	1	150	1	8
13	15	63	7260	39	2.2	152	15	8
0	14	5	4800	32	2.3	102	15	8
0	9	10	5200	43	0.8	102	15	8
0	8	10	5450	42	0.8	103	15	8
0	8	10	5450	43	0.8	103	15	8
0	8	10	5800	42	0.8	102	15	8
0	5	10	5600	42	0.8	102	15	8
0	11	10	5500	42	0.8	101	15	8
0	13	6	6800	40	0.7	130	15	8
13	30	1000	3500	42	0.8	135	15	8
0	11.5	4	6500	40	0.5	113	15	8
0	13.5	9	8000	40	0.4	122	15	8
0	5	10	5500	43	0.8	100	15	8
0	7	5	5500	41	0.8	101	15	8
0	7	5	5600	42	0.8	102	15	8
13	14	48	7940	38	1	170	15	8
0	10	3	5400	30	3	101	15	8
13	21	109	8060	39	2	177	15	8
13	20	247	6550	36	1	180	15	8
0	10	5	5700	32	1	105	15	8
0	10	4	5500	32	1.4	105	15	8
13	19.005	45.6	6175	46.2	1.68	134.9	15	8
13	30	1500	6000	36	0.7	165	15	8
0	17	75	4950	38	2.2	117	15	8
0	10	2	4850	32	1.4	108	15	8
0	10.3	4	5400	35	1.4	181	15	8
0	9	4	4700	32	2.3	104	15	8
0	14	5	5600	41	0.6	125	15	8
0	16.3	7.5	4600	30	3	149	15	8
13	19	117.6	4200	37.43	1.14	163.8	36	8
0	15	15	4200	35	0.9	102	36	8
13	14.44	66.15	7665	36.1	2.1	159.6	36	8
13	12.35	41.8	9870	36.1	1.26	140.6	36	8
13	15.2	21	5035	43.05	0.95	134.4	36	8
13	16	30	6200	40	1.3	145	36	8
13	16.8	31.5	6510	38	1.235	152.25	36	8
13	15.2	28.5	5890	42	1.235	152.25	36	8
13	16.8	28.5	6510	42	1.235	137.75	36	8
0	10.4	170	6700	44	0.4	139	36	8
0	8.5	3	5100	33	0.97	105	15	8
0	4	19	6700	39	0.7	135	15	8
0	20	12	6300	39	1	125	15	8
13	18	75	1900	37	0.6	105	15	8
13	17	25	1750	39	0.6	105	36	8
13	18	30	2200	39	0.6	112	36	8
0	12	20	5300	35	1.1	104	15	8
0	10	70	6600	43	0.4	125	36	8
0	12.5	6.3	4900	32	1.3	110	36	8
0	10	3	5000	32	1.6	107	26	8
0	10	5	4950	31	1.8	105	15	8
0	10	2	4900	31	1.8	105	15	8
0	12	8	4950	31	1.8	105	36	8
0	10	4	5000	31	1.6	108	24	8
0	11	4	5040	34	1.5	105	26	8
0	10	2	4950	32	2	105	21	8
0	10	4	5000	31	1.6	108	36	8
0	9	4	4900	32	2	105	15	8
0	11	6	4950	33	1.4	105	36	8
0	11.7	11	4500	38	1	101	15	8
13	10	16	9000	30	2	200	36	8
0	7	2	7850	28	1.9	134	36	8
0	12	22	4550	38	1	101	1	8
0	11.7	11	4500	38	1	101	1	8
0	11	8	5250	34	1.2	105	15	8
0	9.03	2.1	4275	34.65	1.05	100.7	15	8
0	12	8	5200	33	1.2	105	15	8
0	13	6	5100	33	1	110	15	8
0	10	5	5100	34	1.3	110	15	8
0	9	2	5100	32	1.2	105	15	8
0	9.2	100	9800	43.5	0.5	151	15	8
13	10	20	6000	35	1.2	163	15	8
0	10	5	6400	35	1	170	15	8
0	12	10	5000	34	0.9	102	15	8
0	15	10	4655	28	3	140	2	21
13	25	0.09	3280	23.9945	18	104	2	21
13	25	0.13	3608	47.6139	0.8	140	2	21
13	25	1	4264	47.6139	0.7	176	29	8
13	22	110	3000	42	1	147	32	1
13	24	100	6000	24	2	160	32	1
0	5	1000	6000	48	0.25	180	15	1
13	31.5	157.5	2730	17.85	33.6	126	15	1
13	32	175	3000	19	16	120	36	1
13	31	300	4200	25	6	130	20	5
13	31.5	37.8	2520	30.45	4.75	114	15	5
13	21	283.5	5130	19.95	42.75	110.25	15	1
13	30.4	183.75	2850	19.95	15.2	126	15	1
13	28.5	157.5	2730	16.15	30.4	114	15	1
13	31	300	4200	25	6	130	15	5
0	18	58	4265	13	592	129	36	9
13	28	300	5050	22.8	17.4	152	36	1
13	28	1100	5000	22.8	17.4	152	36	1
13	29	150	2025	17	70	120	36	1
13	27	250	5050	22	70	152	15	1
13	28	2800	4600	16	25	168	15	1
13	28	300	4800	22	17	152	15	1
13	22	40	7000	22	4	170	15	5
13	31.5	37.8	2280	30.45	4.75	114	15	5
13	23	500	5000	34	4	164	15	5
13	28.5	1050	5985	29.45	1.26	156.75	15	1
13	28	1500	3000	20	20	130	15	1
13	28	2800	4600	24	3.7	168	15	1
13	29.4	2940	4830	16.8	26.25	159.6	15	1
0	10	250	10500	37	0.8	175	15	15
0	10.2	2	4900	30	2.3	105	15	15
0	12	750	9000	41	0.7	176	15	15
0	12	5000	5000	39	0.85	139	15	15
0	5	1130	7500	34	1.4	169	15	15
13	10	12	8200	46	0.25	173	15	15
0	11.5	92	6981	40	0.419	190	15	15
13	18	200	5500	41	0.84	131	15	15
0	6	1000	6000	48	0.25	180	15	15
0	8.6	707.107	5500	39	0.47	184	15	15
0	10.1	100	6380	43	0.29	195	15	15
0	10	200	6310	40	0.426	195	15	15
0	16.8	500	6085	37	0.542	180	15	15
0	5.7	950	5700	50.4	0.2625	189	15	15
0	8	300	6151	39	0.485	185	15	15
0	9.4	200	6210	39	0.596	187	15	15
0	6	150	6053	42	0.28	180	15	15
0	6	40	6200	40	0.3	183	15	15
0	9.1	50	6400	43	0.39	195	15	15
0	8	50	6330	44	0.4	195	36	15
13	19	20	7000	40	0.5	160	36	15
13	21	47.5	7035	25.2	1.9	157.5	36	15
13	20	100	6600	26	2	160	36	15
13	24	200	6000	24	2	160	36	15
0	12.7	2020	9469	43.6	0.37	198	36	15
0	10.5	1060	9415	40.9	0.42	199	36	15
0	9	540	9333	41.1	0.14	198	36	15
0	11.8	3100	9332	43.4	0.32	190	36	15
0	10.3	2400	9531	45.4	0.36	200	36	15
0	9.8	1970	9421	41.3	0.42	196	36	15
13	25	150	4900	19	60	100	36	15
13	23	200	8800	27	0.9	182	15	15
0	7.3	180	4160	37	0.59	188	22	15
0	4.25	160	4040	38	0.547	190	36	15
0	8.6	1000	5500	39	0.47	184	36	15
0	8	300	6000	38	0.83	188	36	15
0	6	1000	6000	48	0.25	180	36	15
0	8.5	1000	5500	39	0.46	190	36	15
0	6	40	6200	40	0.3	183	36	15
0	9	50	6400	43	0.39	195	36	15
0	7.6	52.5	6013.5	41.8	0.38	185.25	36	15
0	8.6	320	4330	40	0.69	188	36	15
13	26	1200	10000	38	0.5	180	36	15
13	26	1000	11000	38	0.7	165	36	15
13	21	20	5200	37	0.6	142	36	15
13	17	200	1970	23	28	122	36	19
13	26	500	5200	17	6	163	36	19
13	15	300	3466	41	2	120	15	19
13	23.2	240	6900	28	14	180	15	19
13	18.2	13	4450	30	11	110	15	19
13	18	300	5700	28	9	160	15	19
0	7.9	1.7	4745	29	4.5	115	26	19
13	25	1000	6070	29	6.3	198	36	19
13	17.2	260	6109	50	0.01	169	36	19
13	18	200	3927	23	12.5	117	36	19
13	9.6	4.85	7000	33.6	0.92	130	36	19
13	16.8	85	7775	20	30	138	36	22
13	16.8	265	7775	20	29	138	36	22
13	23	4000	4100	34	11	130	36	22
13	15.1	100	7300	25	10	146	36	22
13	14.5	346	7400	38	1	141	15	22
0	12.5	50	3130	38.6	3.7	105	36	22
13	22.4	10	6350	24.2	12	123	20	22
13	15.1	300	5600	22	25.5	137	36	22
13	15.5	136	2900	39	3	120	36	22
0	30	10	2880	38.7	3	100	36	22
13	14	243	7700	30	4	154	36	22
13	17	40	8350	25	15	155	36	22
13	10.4	420	7290	24.6	7.8	184	36	22
13	22.3	1140	3200	18	55	121	36	22
13	15.7	215	7950	20	20	124	36	22
13	16.5	173	7150	20.2	16.6	150	36	22
13	12	14	8200	36	0.96	179	36	22
13	19.9	86	1975	40	1.73	100	36	22
13	19	800	9400	35	1.3	195	36	22
13	29.4	1050	3780	31.35	4.2	126.35	36	22
13	29.45	511.1	3178.7	19.95	20.9	116.85	36	22
13	27	611	3116	32	9.3	113	15	22
13	26	600	3268	32	9	113	15	22
13	24	500	5450	21	5	185	15	22
13	31	412	3238	21	19	127	15	22
13	32	875	3911	15.5	46	158	15	22
13	32	875	3911	15.5	46	154	15	22
13	33	901	3921	14	80	149	15	22
13	28.5	908	4626	30	17	133	15	22
13	34.65	5250	4200	24.415	10.5	194.25	15	22
13	26	622	3215	33	10	108	15	22
13	26	580	3212	33	10	108	15	22
13	25	871	3376	34	9	115	15	22
13	20	173	4568	33	7	162	15	22
13	24	2000	3900	24.7	29	129	15	22
13	30	2000	1100	15	4000	63	15	22
13	26	1100	3001	33	9.5	110	1	22
13	26	1400	3035	33	9.5	110	15	22
13	29	700	4592	23.9945	6	147.2	35	22
13	27	1000	5248	33.0349	2	143.6	35	22
13	30	1500	6232	34.9706	2	140	15	22
13	30	2600	4700	15	70	149	15	22
13	33	1300	1300	11	5000	100	15	22
13	28	12000	3440	15.6	130	158	15	22
13	27.3	1201.75	3045	18.9	73.815	104.5	15	22
13	23.75	976.5	3045	18.9	66.5	115.5	15	4
13	28.35	883.5	3045	18.9	73.5	115.5	15	4
13	30	12000	3440	13.5	550	158	15	4
13	30	500	2624	19.0319	120	113	15	4
13	30	2000	2400	19.0319	300	132.8	15	4
13	41	5000	1560	12	6000	104	15	4
13	28	950	5000	10	1060	185	15	4
13	35	2000	1700	11.5	2770	110	15	4
13	26	500	1968	27	22	149	36	10
13	35	1500	1200	13.6	1000	100	36	10
13	33	1500	1350	14	5700	100	36	10
13	32	2000	2100	12	900	135	36	10
13	34	1500	1350	14	3350	100	36	10
13	24.3	771.362	4200	13	2000	110	36	10
13	30	5500	2560	25	175	100	36	10
13	30	5500	2300	25	175	100	36	10
13	30	5500	2500	25	175	100	36	10
13	33	800	1200	12	5500	100	15	24
13	35	3000	1300	12	3000	100	15	24
13	30	2500	1500	12	4000	100	15	24
13	30	2250	1700	13	5000	100	15	24
13	31.35	1235	1235	11.55	4750	105	15	24
13	33.6	2625	1260	14.7	1575	105	15	24
13	28	3000	1500	12	3000	115	15	24
13	33	1100	650	14	2200	100	15	24
13	30	2500	1300	12	4000	100	15	24
13	30	2250	900	11.5	6500	100	15	24
13	33	1300	1200	11	5000	100	15	24
13	33	2500	1500	12	4000	100	15	24
13	31.5	2137.5	1785	12.35	4750	95	15	24
13	28.5	1235	1365	10.45	4750	105	35	24
13	32	1675	1200	12	2000	100	2	24
13	36	3000	600	13	6000	110	2	24
13	22.8	1575	950	11.865	525	161.5	15	24
13	33.6	2375	1260	13.3	1425	95	15	24
13	28	3000	1500	12	3000	115	22	24
13	36	3900	1400	14	900	120	22	24
13	35	2000	2500	17	350	105	3	24
13	35	1000	1000	12	2000	100	2	24
13	30	5500	2600	25	175	100	15	24
13	30	5500	2800	25	175	100	36	24
13	30	5500	2350	25	175	100	15	24
13	30	5500	2650	25	175	100	22	24
13	31	2300	1080	13	3000	100	15	24
13	32	1500	1200	13	30	200	15	24
13	32	1500	1000	13	1500	100	15	24
13	31.5	3325	1425	11.4	3800	110.25	15	24
13	36	3500	1200	12	6000	110	15	24
13	34.5	3700	1100	11.4	10000	110	15	24
13	28.9	5317	1000	11.3	440	150	15	24
13	27.5	1450	1000	11.6	350	150	15	24
13	39.9	2375	760	12.92	472.5	136.5	15	24
13	28	5000	2650	25	175	100	15	24
13	33	2400	1600	13	6000	100	15	24
13	33	2400	1500	13	5700	100	15	24
13	30.45	1050	2625	11.4	2415	105	15	24
13	33	2300	1700	13	6000	100	15	24
13	33	2400	1500	13	5700	100	36	24
13	30	1500	2500	14	300	123	36	24
13	31.35	2520	1575	13.65	5985	105	36	24
13	33	2900	1200	12	5500	100	36	24
13	33	1800	1200	13	4000	100	36	24
13	36	2900	1200	12	5500	100	36	24
13	31.35	2755	1140	11.4	5225	95	35	24
13	36	2900	600	12	5500	100	36	24
13	27.5	1450	1000	11.6	350	150	36	24
13	32	1100	1300	14	1500	150	36	24
13	34	1500	1400	14	5700	100	36	24
13	35	1500	1750	14	2300	100	30	24
13	37	1300	2100	14	2300	100	35	24
13	33	1500	1100	14	6000	100	36	24
13	32	1750	1850	14	2300	100	26	24
13	35	1500	700	11.8	2921	100	26	24
13	34.5	3700	1100	11.4	10000	110	26	24
13	31	1146	700	11.4	10000	100	26	24
13	27.5	1450	1000	11.6	350	150	26	24
13	25	3000	1480	15	2500	100	26	24
13	36	750	1000	17	5000	97	15	24
13	37	3500	480	19	1200	75	15	24
13	22	200	2460	21	500	122	15	24
13	32	1000	1300	12	5000	90	15	24
13	34	9000	800	10	19000	84	15	24
13	35	1500	1509	10.2	100000	55	15	24
13	29.45	90.25	1330	17.85	183.75	115.5	15	24
13	30.45	251.75	2205	17.85	190	104.5	15	24
13	36	2000	1000	12	1500	100	15	24
13	34.8	2700	1200	12	5200	100	15	24
13	22	500	250	17.6	2900	55	15	24
13	34	1600	550	22	350	100	30	24
13	38	1600	350	22	350	100	2	24
13	30	2800	1000	14	2000	90	1	24
13	30	800	2600	25	175	100	15	24
13	30	800	2600	25	175	100	36	24
13	30	800	2600	25	175	100	30	24
13	28.5	760	2470	23.75	183.75	95	36	24
13	28.5	840	2470	26.25	183.75	95	36	24
13	28.5	840	2470	26.25	166.25	105	36	24
13	28.5	760	2730	26.25	166.25	105	36	24
13	28.5	840	2730	23.75	166.25	105	36	24
13	25	4000	1150	15	1700	100	36	24
13	27	1000	2300	13	825	124	36	24
13	25	300	2400	11	5500	100	36	24
13	30	3000	1500	12	4000	100	36	24
13	31	1300	1500	11	5000	100	23	24
13	30	2250	1500	12	5000	100	31	24
13	28.5	3150	1155	11.55	9500	136.5	15	24
13	30	300	1100	13	3500	104	15	24
13	37	3000	1400	12	3000	100	15	24
13	34	600	1200	15	345	100	15	24
13	33	260	1200	15	500	100	15	24
13	28.5	475	1045	11.55	5225	98.8	15	24
13	29.45	194.75	1140	18.05	33.6	110.25	15	24
13	28.5	256.5	1155	13.3	262.5	115.5	15	24
13	30	430	1500	17	160	105	31	24
13	34.5	2000	2300	12	1000	130	24	24
13	40.3	3048	175	12.7	2200	75	15	24
13	34	1.51	1640	14	3720	100	15	24
13	31	1000	2300	13	300	125	15	24
13	33	2000	1350	10	75000	60	15	24
22	33.25	2850	1330	13.3	3800	90.25	15	24
21	57	4.75	1890	31.5	47.5	104.5	36	24
13	30.4	2375	1567.5	13.65	10500	93.1	15	24
13	35.7	950	950	10.5	29400	88.2	15	24
13	37.8	2850	950	14.7	1900	110.25	15	24
22	38	1425	367.5	14.7	4200	90.25	15	24
22	42	3150	210	12.35	4200	77.9	15	24
13	37.8	1900	630	11.4	53550	87.15	15	24
13	30	4000	1500	12	7000	110	15	24
13	33.6	3800	1425	12.35	4750	95	15	24
13	31.5	4725	1235	13.65	3800	85.5	15	24
13	31.5	2850	1045	10.45	9500	136.5	15	24
13	31.5	315	1155	12.35	3675	98.8	35	24
13	29.45	6300	950	14.7	5700	94.5	15	24
13	68.25	4.75	1045	11.875	950	94.5	15	24
13	32.775	2100	2415	12.6	1050	136.5	35	24
13	34.125	2373	2205	10.45	3150	118.75	35	24
13	31.5	3675	840	10.5	9500	85.5	2	24
13	31.5	3150	1365	14.7	4200	89.25	15	24
13	28.5	1900	1050	13.65	8400	76	15	24
13	28.35	1425	1710	13.65	9500	94.5	22	24
13	27	1500	1700	13	8000	80	22	24
13	30	4000	1200	13	2800	110	3	24
13	33	1	800	14	2000	106	30	24
21	61.75	1.05	1155	14.7	4200	94.5	15	24
21	65	800	1400	14	4000	90	1	24
13	30	5	1500	13	4800	110	15	24
22	58	2700	1200	12	5200	100	35	24
13	34.8	3000	1500	12	4000	100	1	24
22	30	1300	1500	11	5000	100	15	24
22	31	2250	1500	12	5000	100	15	24
22	30	1510	1640	14	3720	100	35	24
13	34	2000	1000	13	4000	90	15	24
13	32	6700	1900	12	1200	135	1	24
13	34	100	1000	16	20	54	15	24
13	23.1	105	840	21	21	56.7	30	24
13	22	2000	1250	13	450	95	15	24
13	38	1500	1400	16	345	100	15	24
13	35.7	2100	472.5	10.45	21000	76	15	24
13	34	2800	1000	14	2000	90	15	24
13	31.5	1900	1890	15.54	1601.25	90.25	15	24
20	30	2500	1200	13	2000	80	15	24
20	35	10000	1700	12	3000	100	15	24
22	37	1000	2000	13	4000	80	35	24
13	30	1000	2300	13	300	125	36	10
22	31	3500	500	19	1200	75	15	10
13	37	2000	2100	12	900	135	31	10
13	32	1500	1350	14	3350	100	35	10
13	34	650	400	19	660	215	15	10
13	32	15	9500	38	2	230	15	13
3	16.15	9.5	9025	31.35	1.9	204.25	15	13
3	17.85	10.5	9450	34.65	2.1	204.25	15	13
3	18	10	8450	31	2	215	15	13
3	21	10.5	8872.5	30.4	1.9	204.25	15	4
3	19	10.5	8027.5	29.45	1.9	225.75	15	4
3	20	10	9000	33	2	215	15	4
3	16.15	9.5	8740	31.35	1.9	209	15	4
3	17.85	10.5	8360	31.35	1.512	190	36	4
3	17.85	9.5	8360	34.65	1.368	190	36	4
3	16.15	10.5	8715	34.65	1.512	190	36	4
13	20	30	5000	43	0.6	120	20	8
13	18	75	1900	37	0.6	110	18	8
13	17	30	1500	35	0.6	99	20	8
13	9.5	16.8	8550	28.5	1.9	210	36	8
3	11.875	5.7	5145	33.6	1.05	115.5	36	8
3	9.5	3.15	5250	30.4	1.9	112.35	36	8
13	15.2	73.5	5890	31.5	2.85	109.25	36	8
13	15.75	66.15	7623	40.425	2.1	144.4	36	8
13	15.96	59.85	6935	39.9	1.9	144.4	36	8
13	11.4	9.5	5700	33.25	2.1	152	36	8
3	8.55	3.8	4465	33.6	2.1	109.2	36	8
3	11.55	5.7	5197.5	31.35	1.05	99.75	36	8
3	12.6	20.9	4322.5	36.1	1.05	106.05	36	8
3	12.285	10.45	4275	36.1	0.95	95.95	15	8
3	12.285	10.45	4725	36.1	1.05	106.05	15	8
12	9	100	5450	43	0.8	103	15	8
12	9	100	5450	42	0.8	103	15	8
12	7	10	5400	43	0.8	108	15	8
12	4.75	95	5775	45.15	0.84	95	15	8
12	7	5	5400	43	0.8	108	15	8
12	5	100	5500	41	0.8	101	15	8
12	7.35	5.25	5225	38.95	0.76	102.6	15	8
12	3	100	5600	42	0.8	102	15	8
13	24.57	68.25	9880	37.05	0.735	254.1	15	8
13	23	90	10750	40	0.7	250	36	8
13	21	4000	10100	38.9	0.35	212	36	8
13	24.7	78.75	11077.5	38	0.76	235.6	15	8
13	18	40	11000	38	0.85	244	36	8
13	12	200	11600	42	0.64	250	36	8
13	26	90	10900	40	0.8	250	26	8
13	23	90	11000	41	0.78	250	15	8
13	17.4	273	11950	43	0.7	234	15	8
13	16.8	171	11500	45	0.7	228	36	8
13	25.5	60	10300	40	0.82	250	24	8
13	26	75	10550	40	0.9	248	26	8
13	21	289	4800	33	1.4	164	21	8
3	10.5	3.8	4200	32.3	2.1	90.3	36	8
11	13.3	5.25	5880	38.95	0.95	118.75	15	8
3	9.45	21	4085	27.55	5.7	92.15	36	8
3	9.975	3.8	5225	33.6	1.05	98.8	15	8
3	9.5	3.8	5225	30.4	1.05	98.8	36	8
13	18.525	30.4	5145	37.8	2.1	99.75	36	8
13	19.5	32	3000	36	1	100	36	8
3	15.75	8.4	4609.4	33.25	1.05	102.9	36	8
3	12.6	129.15	5565	33.25	1.05	98.8	36	8
3	12	123	5500	35	1	104	15	8
3	11.4	129.15	5225	33.25	1.05	109.2	15	8
3	11.4	116.85	5225	36.75	0.95	109.2	15	8
3	11.4	129.15	5225	36.75	0.95	109.2	15	8
11	3.8	18.05	7035	37.05	1.05	128.25	26	8
13	9.405	32.55	5250	33.25	0.95	169.1	36	8
18	10.815	3.8	5130	33.25	1.05	190.05	36	8
13	7	10	7000	35	1	180	36	8
13	9.5	21	5700	36.75	0.95	171.15	36	8
18	10.5	5.25	6720	33.25	1.05	161.5	36	8
13	12.35	46.2	8930	36.1	0.95	140.6	36	8
13	14.7	47.5	8930	39.9	0.95	142.5	36	8
11	23.75	80.75	2755	37.62	2.85	94.05	36	8
13	24.15	28.5	2814	42	0.95	86.1	15	8
5	9.5	4.75	4702.5	29.45	1.71	99.75	36	8
3	7	4	5800	30	3	109	20	8
3	13.3	4.75	4560	33.6	2.415	96.9	36	8
5	10.45	2.1	4655	32.55	1.71	110.25	36	8
11	12.35	5.7	6460	38	0.735	136.5	36	8
13	22	24	4500	41	1.1	97	26	8
5	9.5	4.2	5197.5	32.55	1.71	99.75	36	8
3	9.5	3.15	5130	28.5	3.15	95.95	36	8
3	11.55	3.8	4788	35.7	1.575	110.25	36	8
3	11.4	2.1	5145	32.3	1.47	102.6	36	8
21	18.9	1.9	5130	44.1	0.42	109.2	17	8
21	23.1	5.25	5035	41.8	0.42	109.2	17	8
3	9.5	4.75	4410	32.3	1.575	95.55	36	8
21	20.9	4.75	7125	42	0.525	129.15	36	8
3	15.75	15.75	3990	33.25	0.855	96.9	36	8
21	19.95	3.8	5460	45.15	0.57	98.8	17	8
11	21	11.4	5985	37.05	0.95	131.25	36	8
11	10.5	73.5	6930	40.85	0.42	118.75	36	16
3	9.5	3.8	5250	32.55	1.68	113.4	36	16
5	12.6	4.75	4702.5	32.55	1.89	99.75	36	13
3	10	4	4950	32	2	105	36	13
3	9.45	3.8	5145	30.4	2.1	99.75	36	13
3	10.45	4.2	4655	35.7	2.415	102.9	36	13
3	6.65	1.9	7457.5	29.4	1.805	127.3	26	13
3	10.45	7.6	4987.5	35.7	1.26	99.75	36	13
3	11.4	7.6	4940	31.35	1.14	110.25	36	13
5	9.5	5.25	5355	32.3	1.235	115.5	36	13
3	9.5	1.575	4845	30.4	1.9	110.25	36	13
3	9.5	3.15	5145	32.3	2.415	93.1	36	13
9	13.5	9	8000	40	0.5	122	26	16
3	11.5	4	6500	40	1	113	26	16
12	9.88	178.5	7035	41.325	0.38	145.95	36	16
11	12.6	17.385	5985	39.9	1.575	135.45	36	13
13	17.195	45.6	6175	46.2	2.1	134.9	15	13
20	16	37	2600	36	1.6	83	20	13
20	16	50	6200	40	1	145	36	13
20	16	35	6200	40	1	145	36	13
3	11.6	32	4200	34	0.98	104	36	12
21	20.9	4.2	5225	42	0.475	95.95	36	12
3	8.17	2.1	4725	31.35	0.95	100.7	36	12
3	13	6	5100	33	0.97	110	36	12
13	17	30	1150	35	0.6	99	20	9
13	21	283.5	5130	18.05	47.25	110.25	15	9
13	27	250	5050	22	3.2	152	36	9
13	26	1000	8500	11	2.5	198	15	9
3	17.85	166.25	1470	31.5	5.7	86.1	5	9
13	20.9	420	8360	28.35	0.855	220.5	36	12
13	19.95	123.5	9240	27.3	1.05	246.75	36	12
13	19	47.5	6365	25.2	1.9	157.5	36	12
13	19	95	6270	29.4	1.9	168	36	12
13	23.75	157.5	4275	21.85	133	89.25	36	15
13	23.75	157.5	5145	24.15	133	95	36	15
13	21.85	190	9240	28.35	0.855	191.1	36	15
13	27.3	1575	9500	36.1	0.57	171	15	15
13	24.7	950	10450	36.1	1.05	156.75	15	15
13	22.8	525	5700	25.2	1.9	152	39	15
13	21	20	5200	37	0.6	142	15	15
13	19	20	7000	40	0.45	160	15	15
13	23.1	38	7350	23.1	3.8	161.5	36	20
11	13.3	33.25	16170	53.55	0.19	299.25	36	14
13	29.4	2660	4370	16.8	23.75	159.6	36	6
13	28	2800	4600	24	4	168	36	6
13	28	1500	2500	25	20	110	36	6
13	18	60	625	32	2.5	120	36	5
13	16.8	50	2900	39	3	122	36	5
3	17	50	4900	40	1.5	176	15	13
4	16.3	7.5	4600	29	2.2	95	36	13
11	8.5	54	4600	30	3	149	36	13
4	15	10	8300	41	0.4	225	15	13
11	12	50	4655	28	3	140	36	13
13	13	500	8200	41.5	0.65	206	8	13
13	16	20	4900	42	1.14	133	36	13
13	27.3	1201.75	5565	43.05	0.95	121.6	36	14
13	25	930	2900	18	70.3	110	15	14
13	25.65	883.5	2755	17.1	73.5	104.5	15	14
13	16.6	137	2900	18	70	110	15	15
3	8	400	9850	57	0.097	210	15	15
11	18	270	5249	32.8	1.34	136	15	15
11	8.5	54	9150	41	0.3	230	36	15
4	8.5	5000	8300	41	0.4	225	36	15
4	8.6	5000	5500	39	0.46	190	36	15
3	6	40	5500	39	0.47	184	6	15
3	8	300	6200	40	0.3	183	15	15
11	9.1	50	6000	38	0.83	188	36	15
11	8	50	6400	43	0.39	195	36	15
3	6	1000	6330	44	0.4	195	36	15
3	8	900	6000	48	0.25	180	38	15
3	12.7	2020	9541	43.2	0.33	204	15	15
3	10.5	1060	9469	43.6	0.37	198	15	15
3	9	540	9415	40.9	0.42	199	36	12
3	11.8	3100	9333	41.1	0.14	198	15	12
3	10.3	2400	9332	43.4	0.32	190	15	12
3	9.8	1970	9531	45.4	0.36	200	15	12
3	10.5	1375	9421	41.3	0.42	196	15	12
3	7.3	180	6500	38	0.54	167	15	12
3	8.6	320	4160	37	0.59	188	15	12
3	4.25	160	4330	40	0.69	188	15	12
13	32.5	5000	4040	38	0.547	190	15	24
13	32	4000	1480	13	13000	66	15	24
22	35	10	1600	12	300000	60	15	24
13	33	7000	500	8	5000000	45	15	24
13	34	6300	1600	10	500000	55	15	24
22	33	7500	1560	10	120000	65	15	24
22	35	1500	1640	12	25000	70	15	24
22	32	2000	1509	10.2	100000	55	15	24
13	33	1800	1395	10	200000	55	2	24
13	34	1600	1000	13	17000	62	2	24
13	33	2000	1290	12	65000	70	2	24
13	26.5	4000	1350	10	75000	60	29	24
13	28.5	2000	1800	8	400000	63	32	24
13	29	1800	1800	8	100000	62	32	24
13	21	230	2500	26	18	82	15	6
13	30.45	4200	1575	12.35	4200	57	15	22
13	24	500	5450	21	5	185	36	22
13	22	450	1970	35	10.5	120	20	9
13	25	600	5900	36	2	183	15	9
13	28.35	2100	2185	13.65	783.75	130.2	15	24
13	26.25	4200	1092.5	14.25	1785	105	15	24
13	23.75	2850	1406	15.75	2375	95	15	24
16	23.1	210	2337	19.95	525	115.9	15	24
13	27	611	3116	32	9.3	113	36	22
13	25	600	3268	32	9	113	36	22
1	19.95	207.9	1009.85	29.4	17.85	70.3	36	22
13	26	180	1572	31.5	31	86	36	19
13	28.5	5250	3741.1	19.95	8740	124.45	15	7
16	30	4500	3132	18	40000	129	15	7
17	26.25	2090	5453	19.95	1900	142.5	15	7
13	33.6	3150	2032.8	26.25	15200	85.5	15	7
13	32.3	6777.3	1545.65	23.1	143850	62.7	15	7
13	26.88	1681.05	3177.75	13.65	17955	122.55	1	7
13	26.6	1575	5303.55	21	24605	127.3	15	7
13	28.875	1598.85	4362.4	13.65	10450	115.9	15	7
13	33.6	537.6	3268	13.3	14700	98.8	15	7
13	30.4	3011.5	779	22.8	2100	69.3	15	7
13	30.4	2404.5	716.3	25.2	2352	69.3	15	7
13	29.45	1643.5	1121	25.2	3800	61.75	15	7
13	28.5	3150	1246.4	22.8	6840	62.7	15	7
13	33.6	1900	1088.7	22.8	56700	62.7	15	7
13	29.45	3255	965.2	24.15	84000	62.7	15	7
13	27.3	609	3372.6	31.35	10.5	102.6	36	22
13	23.75	914.55	3544.8	32.3	8.55	109.25	36	22
13	24.7	590.9	3054.25	31.35	10.5	102.6	36	22
13	21	164.35	4339.6	31.35	6.65	170.1	36	22
13	26.25	171	1245.45	33.075	33.6	91.35	36	22
13	29.925	862.6	4394.7	28.5	17.85	126.35	36	22
13	30.4	831.25	4106.55	14.725	48.3	161.7	36	22
13	34.65	946.05	4117.05	13.3	76	156.45	36	22
13	30.4	831.25	3715.45	16.275	43.7	150.1	36	22
13	32.55	391.4	3399.9	22.05	19.95	133.35	36	22
13	29.45	564.9	3513.3	22.05	20.9	116.85	36	22
13	28	390	3215	33	18	118	36	22
13	27	780	3376	33.5	24	130	36	22
13	25	520	3911	15.5	19	133	36	22
13	31	462	3921	13.6	22	124	36	22
13	30	632	4560	32.08	23	110	36	22
22	34	1100	2065	29	130	95	36	7
13	26	400	1575	31.5	18	90	36	19
13	31	1250	3464	12	1200	103	15	24
13	28	1300	3149	20	800	108	15	24
13	26.6	1260	2205	13.44	2816.75	113.4	15	24
13	29.4	1260	2205	13.44	2816.75	102.6	35	24
22	30	15000	2700	25	175	100	10	24
22	28.5	15750	2565	26.25	166.25	105	36	24
22	28.5	14250	2835	26.25	166.25	105	9	24
22	31.5	15750	2565	26.25	183.75	95	9	24
22	28.5	14250	2565	26.25	183.75	95	36	24
13	34.65	4750	4200	24.415	10.5	194.25	15	22
22	29.4	15750	3268	14.82	142.5	165.9	15	24
22	31.5	15750	3612	14.175	577.5	150.1	15	24
22	33	1200	3450	15.6	600	163	15	24
22	32	1400	3450	17	400	160	15	24
22	31	1100	3120	15.6	350	155	15	24
22	32.3	1520	522.5	20.9	332.5	105	15	24
22	36.1	1680	367.5	23.1	367.5	105	15	24
13	34.2	712.5	1260	18.9	5250	92.15	15	24
13	30.4	166.25	2850	19.95	16.8	126	15	9
13	31.5	157.5	2730	17.85	33.6	114	15	9
13	32.55	315	4410	26.25	6.3	123.5	36	9
13	27.55	142.5	1923.75	17.85	137.75	126	15	9
13	31.5	37.8	2520	27.55	4.75	126	15	9
13	28.5	34.2	2520	30.45	4.75	114	15	9
13	23.75	285	2280	11.55	5225	105	3	24
13	32.55	99.75	1330	17.85	166.25	104.5	15	24
13	28.5	475	1045	11.55	5775	109.2	15	24
13	30	500	1100	11	5000	105	15	24
13	29.45	215.25	1140	18.05	33.6	110.25	15	6
13	31.5	408.5	1575	17.85	152	110.25	15	24
13	30.4	166.25	3150	19.95	15.2	114	15	9
13	28.5	142.5	2470	16.15	33.6	114	15	9
13	29.45	285	3990	26.25	6.3	123.5	36	9
13	32.55	215.25	1260	19.95	30.4	110.25	15	24
13	31.5	408.5	1425	16.15	152	110.25	15	24
13	31.5	283.5	1045	14.7	237.5	104.5	15	24
13	31	250	1400	17	175	110	15	24
13	28	250	1700	16	550	110	15	24
13	28	250	1500	16	550	105	15	24
13	32	300	1700	13	550	100	15	24
13	33.6	285	1785	12.35	577.5	95	15	24
11	18.9	55.1	4478.25	12.35	621.6	135.45	15	9
13	21	1050	13775	34.65	0.525	304.5	15	15
13	21	950	13775	37.8	0.475	275.5	15	15
13	14.25	570	13585	27.3	0.475	304.5	36	23
22	30.305	6270	2782.5	8.835	394.8	124.45	15	24
22	27.17	4750	3202.5	8.74	333.45	142.8	15	24
22	32.235	5510	2707.5	9.5	351.5	141.75	15	24
22	32.13	4275	2992.5	9.31	532	133	15	24
13	36.75	9500	2100	8.075	5225	118.75	15	24
13	29.45	2625	3423	12.825	144.9	136.5	15	24
13	28.5	5250	3420	8.55	2049.6	125.4	15	24
13	28.5	5250	3420	9.45	1854.4	125.4	15	24
13	29.45	7600	3182.5	10.5	690.65	145.95	15	24
13	24.15	1575	3230	13.3	175.75	128.25	15	24
13	32.3	4200	2824.5	11.4	630	121.6	15	24
13	29.45	1312.5	2410.15	14.25	88.35	113.05	15	24
13	35	600	2300	11.4	3500	117	15	24
13	33.7	450	2850	15.2	2500	125	15	24
13	35	900	2300	11.4	3500	117	15	24
13	33.7	1100	2850	15.2	2500	122	15	24
13	35	1250	2300	11.8	7000	115	15	24
13	35	1290	2300	11.4	3500	118	15	24
13	33.7	1300	2850	15	580	126	15	24
13	35	470	2300	11	20000	125	15	24
13	33	575	2000	13	500	117	15	24
13	34.65	2375	1575	11.4	950	113.4	15	24
13	32	1300	1746	14	13000	100	15	24
13	39.9	2850	1312.5	11.4	2850	98.8	15	24
13	31	1900	1200	12	750	104	15	24
13	31	3400	872	12	5000	104	15	24
13	38	2000	1250	10	7500	106	15	24
13	35	780	1700	14	2000	111	15	24
13	36	1300	1250	10	12000	102	15	24
13	34	1500	1000	11	10000	95	15	24
13	27	780	1597	12	1000	111	15	24
13	37.8	4200	722	11.55	31500	115.5	15	24
13	31	1400	1800	19	750	113	15	24
13	38	675	1250	13.1	1300	104	15	24
13	30	675	1209	10	5000	123	15	24
13	32	1000	1400	16	1000	110	15	24
13	33	1000	1746	11	4100	110	15	24
13	36	1000	1746	15	1200	110	15	7
13	27.55	142.5	1923.75	16.15	137.75	114	15	9
13	28.5	37.8	2520	27.55	5.25	114	15	9
13	28.5	37.8	2280	30.45	4.75	114	15	9
13	23.75	285	2520	11.55	5225	105	3	24
13	29.45	99.75	1470	16.15	183.75	115.5	15	24
13	31.5	475	1045	10.45	5225	98.8	15	24
13	28.5	475	1045	10.45	5250	99.75	15	24
13	32.55	215.25	1140	19.95	30.4	110.25	15	24
13	31.5	408.5	1425	17.85	168	110.25	15	24
13	33.6	166.25	3150	18.05	16.8	114	15	9
13	31.5	142.5	2730	17.85	33.6	114	15	9
13	29.45	285	4410	26.25	5.7	136.5	36	9
13	29.45	215.25	1140	19.95	33.6	99.75	15	7
13	31.5	408.5	1425	16.15	168	99.75	15	24
13	31.5	283.5	1155	13.3	262.5	104.5	15	24
13	32.55	262.5	1330	16.15	166.25	104.5	15	24
13	26.6	262.5	1785	16.8	522.5	115.5	15	24
13	29.4	237.5	1575	15.2	522.5	110.25	15	24
13	33.6	315	1615	13.65	577.5	95	15	24
13	33.6	285	1615	12.35	577.5	95	15	24
11	17.1	55.1	4051.75	13.65	621.6	122.55	15	9
13	19	1050	13775	31.35	0.475	275.5	15	15
13	21	950	13775	34.2	0.475	304.5	15	15
13	15.75	630	15015	24.7	0.525	275.5	36	23
22	33.495	6270	2517.5	8.835	394.8	137.55	15	24
22	27.17	4750	3202.5	8.74	368.55	129.2	15	24
22	32.235	5510	2992.5	9.5	388.5	141.75	15	24
22	29.07	4725	2992.5	10.29	532	147	15	24
[truncated: 564 more rows]
